# Supplementary material for: Radiotherapy in combination with CD47 blockade elicits a macrophage-mediated abscopal effect
Source: Nat Cancer. 2022 Nov 21;3(11):1351–66. doi: 10.1038/s43018-022-00456-0 (PMC9701141; doi:10.1038/s43018-022-00456-0)
Supplement: Supplementary file 2 — Supplementary Tables 1–6. [file 43018_2022_456_MOESM2_ESM.xlsx]

## Sheet: Supplementary Table  1
Supplementary Table 1: RNA-seq analysis of mouse KP1 SCLC cells 24 hours after irradiation (FPKM values)
FPKM values. C2 and C3 are RNA from control cells, R1-R3 are RNA from irradiated cells.
names	C2	C3	R1	R2	R3
0610007P14Rik	33.2765	40.8456	32.2851	68.873	47.353
0610009B22Rik	2.57354	12.3338	27.365	32.539	16.8893
0610009O20Rik	35.7806	40.5138	47.9692	36.032	41.4584
0610010F05Rik	39.5544	34.0828	30.8552	24.7411	26.8557
0610010K14Rik	32.1831	34.9217	70.8405	75.7454	35.3537
0610011F06Rik	15.319	28.3571	42.493	60.5527	49.5229
0610030E20Rik	3.74992	5.64792	3.11824	4.74462	4.28483
0610037L13Rik	29.1737	29.7263	54.0154	45.4823	35.088
0610040J01Rik	3.12388	2.38688	2.39429	3.3564	3.40923
1110001J03Rik	20.1715	14.902	55.7264	73.2991	24.8848
1110002E22Rik	2.35787	1.9469	1.51165	1.47092	1.9293
1110004E09Rik	35.2739	42.064	59.4995	56.6071	44.5675
1110004F10Rik	80.162	86.9089	160.087	149.753	124.553
1110007C09Rik	4.52827	9.07191	22.1588	23.1855	15.8098
1110008F13Rik	47.873	48.6943	90.3591	92.2434	73.0425
1110008L16Rik	9.85904	5.42731	5.71589	5.10847	6.45455
1110008P14Rik	15.1051	29.1109	47.0978	66.643	42.0315
1110012L19Rik	6.50482	8.78323	18.7901	18.6668	13.8028
1110017D15Rik	0.598789	0.963081	0.21641	5.68992	1.11825
1110032A03Rik	2.93287	2.35142	7.91941	8.61527	7.27169
1110032F04Rik	2.9112	3.56985	4.16198	4.76331	4.37055
1110034G24Rik	0.958265	1.91772	6.86947	4.27526	5.59744
1110037F02Rik	28.3829	24.8376	16.5194	16.1961	20.023
1110038F14Rik	6.55261	8.16269	7.04381	12.6181	12.1489
1110051M20Rik	34.7591	27.7213	43.7089	36.7462	28.8794
1110057K04Rik	10.4083	13.4658	12.8103	14.5552	16.0635
1110058L19Rik	1.56552	4.80798	8.71016	16.0404	6.92982
1110059E24Rik	15.2689	25.4334	27.5992	27.9532	21.7981
1110059G10Rik	0.971467	5.90713	13.724	15.0839	8.44735
1110065P20Rik	26.3455	43.8112	100.695	116.094	75.7356
1190002N15Rik	23.0544	22.5212	16.1622	19.9945	23.5652
1190005I06Rik	0.326212	0.64247	1.44608	1.39175	1.64647
1190007I07Rik	1.53166	1.82845	0.908491	4.88653	1.51048
1200014J11Rik	6.58186	6.96355	6.01672	6.071	6.64361
1300017J02Rik	0.392674	1.40639	0	0.0300992	0.0576217
1500009C09Rik	0.988736	1.99018	2.29678	3.21602	2.67094
1500009L16Rik	4.17141	6.14847	10.6078	15.5212	8.57041
1500011B03Rik	3.3436	12.1822	10.123	15.2679	7.47405
1500011K16Rik	3.20852	3.25404	9.26438	14.098	7.89167
1500015O10Rik	0.536157	0.323413	0.275426	1.49383	0.870324
1520401A03Rik	0	0.0232163	0	0	0
1600002H07Rik	14.9623	16.4993	19.0128	17.836	14.8284
1600002K03Rik	4.10304	6.69749	4.79287	8.7513	4.28858
1600012H06Rik	5.79929	5.99183	8.24263	10.272	8.58955
1600014C10Rik	2.74311	2.56258	2.85822	4.10849	3.59104
1600029I14Rik	0.0634617	0.0689228	0.734428	0.58735	0.596144
1600029O15Rik	0.556261	0.550177	0.0552809	0	0.100762
1700001J03Rik	0	0.581012	0	0.19427	0.0763725
1700001K19Rik	2.19527	0.655275	0.570043	0.794979	0.229023
1700001L19Rik	0	0	0	0	0.0498257
1700001O22Rik	1.87736	2.64113	6.00022	3.86791	2.77558
1700001P01Rik	0.431835	0.470378	1.647	1.16593	0.112918
1700003E16Rik	0.233735	0.621361	0.921946	0.688636	0.221285
1700003F12Rik	1.91098	0.195398	1.33751	0.351026	2.32621
1700003M02Rik	0	0	0	0.366772	0.0547238
1700007B14Rik	0	0	0	0.0891652	0.047721
1700007E05Rik	0.180012	0.422659	0.0687029	0.0781024	0.156293
1700007K13Rik	0	0	0	0.277217	0.436551
1700008F21Rik	0.0618638	0.371053	0.0354266	0.11392	0.388193
1700008O03Rik	1.12249	0.711691	0.828835	0.387736	0.140458
1700009P17Rik	0	0.165891	0.056583	0.645083	1.03429
1700010B08Rik	0.0598626	0.389991	0.622778	1.42227	0.749629
1700010I14Rik	0	0.10762	0	0.335566	0.264536
1700011A15Rik	0	0.323413	0.137713	0	0
1700011E24Rik	0.238935	0	0	0	0
1700011L22Rik	0.162473	0	0.124975	0	0
1700012L04Rik	0	0	0.173134	0.801217	0.305511
1700013F07Rik	0.15453	0.419957	1.13959	0.807175	0
1700014D04Rik	0.250443	0.0135545	0.0712923	0.0161676	0.229095
1700015E13Rik	10.4228	4.8435	0.789631	1.90806	1.65647
1700016C15Rik	0.379967	0	0.529746	0	0
1700016D06Rik	0	0.285742	0	0	0
1700016G14Rik	0.699279	0.0690419	0	0	0
1700016K19Rik	0	0	0.60094	0.152442	0.0603117
1700017B05Rik	12.3377	10.8531	9.32421	6.47124	8.95764
1700017D01Rik	0	0.0713672	0	0.0213149	0
1700018B08Rik	0.835046	0	0	0	0
1700018M17Rik	0	0	1.52893	0.297239	1.32783
1700019A02Rik	0.499068	0.220895	0.118801	0.221982	1.21657
1700019B03Rik	0	0.271604	0	0.0772748	0.185588
1700019D03Rik	1.23128	0.827856	0.788249	0.950326	1.32734
1700019G17Rik	3.62804	2.34333	3.15502	2.98327	2.71071
1700019L03Rik	1.30076	0.91182	1.48633	2.57054	5.80431
1700019N19Rik	0	0	0.247733	0	0.168013
1700019O17Rik	0	0	0.0292833	0	0
1700020A23Rik	2.96876	0.467067	0	0.344238	0
1700020D05Rik	1.7994	0.759303	0.230379	0.459691	0.834108
1700020L24Rik	0.719879	0	0	0.072938	0.548129
1700021F05Rik	21.2526	16.5122	23.707	21.086	15.1161
1700021K19Rik	38.9657	26.0939	19.105	17.8141	21.4767
1700022I11Rik	0.301123	0.514034	0.0121985	0	0.10469
1700023F06Rik	0.11832	0.331876	0.879098	2.19472	0.965725
1700024J04Rik	1.00786	0.623863	0.0822698	0.24918	0.274933
1700024P16Rik	0.172313	0	0	0.0171193	0
1700025G04Rik	25.8636	20.3931	13.9369	19.4339	14.4979
1700026L06Rik	0	0	1.54505	0	0.496143
1700028B04Rik	0	0.814559	0.0618418	0	0
1700028J19Rik	0	0	0	0	0.0799555
1700028K03Rik	0.26396	0.330412	0.0601249	0.180168	0.0489635
1700028P14Rik	0	0	0.218794	0	0
1700029H14Rik	0	0.398196	0	0	0
1700029I15Rik	4.04724	2.05602	1.03052	1.71226	1.4891
1700029J07Rik	0.180286	0.357829	1.21394	0.478872	0.855273
1700030C10Rik	0.496992	0.504949	0	0.0404509	0.356014
1700030J22Rik	0.548303	1.38	0.530878	0.460401	0.784821
1700030K09Rik	6.26576	6.35333	7.95474	8.68214	6.61132
1700034I23Rik	0	0.135485	0	0.0462711	0.0372232
1700037C18Rik	1.29491	1.07408	5.22932	3.18111	1.36426
1700037H04Rik	22.0352	28.1448	47.9249	49.9925	39.2562
1700049G17Rik	1.48388	3.31869	2.20877	2.28203	1.85145
1700052N19Rik	6.35731	10.3269	6.59925	7.90479	6.60651
1700055N04Rik	0	0.0321344	0	0	0
1700056E22Rik	0.862725	0.292617	0.497673	0.974517	1.4625
1700057G04Rik	0.78573	0.379867	0.508965	0.817047	0.638578
1700061G19Rik	1.06391	0.784585	0.492046	0.299016	0.385262
1700064H15Rik	0	1.04237	0	0.457086	0
1700066B19Rik	0.166197	0.0359891	0.113692	0.0644958	0
1700066M21Rik	11.6082	26.1242	7.64327	15.364	14.067
1700067K01Rik	0.443997	2.39543	1.07132	1.22203	2.08195
1700073E17Rik	0	0.0979929	0	0	0
1700084C01Rik	0	0.0947093	0	0.114384	0
1700084J12Rik	0.0647899	0	0	0	0.0224913
1700086D15Rik	0	0	0	0.119578	0.0950994
1700086L19Rik	24.0427	16.7528	35.4867	15.2585	19.9095
1700088E04Rik	2.14077	1.67771	2.39035	3.32949	1.67496
1700092M07Rik	7.10175	1.11114	2.72249	0.855922	0.638884
1700093K21Rik	0.345672	0.757148	0.323218	0.0924056	0.0515026
1700101E01Rik	1.44012	0.87019	1.80397	1.8203	1.09708
1700102P08Rik	0.785655	2.93994	2.08436	2.74818	2.25261
1700106J16Rik	0	0	0	0	0.0835196
1700109H08Rik	1.42917	1.50008	1.53379	0.300003	0.648689
1700112E06Rik	0	0	0.373622	0.929346	0
1700113H08Rik	0.693873	1.04273	1.16981	1.16615	1.61471
1700123I01Rik	0	0.0836936	0	0.0504368	0
1700123L14Rik	0	0.0273097	0	0	0
1700123O20Rik	5.65436	7.63694	7.24506	15.9045	9.95502
1700125H20Rik	0	0	0.532205	0.244249	0
1700128F08Rik	0.490699	0.0967748	0.0513139	0	0
1700129C05Rik	0.575248	0	0.701314	0	0
1810009A15Rik	31.5061	28.4634	34.7399	45.8062	37.3735
1810010H24Rik	1.11192	1.37326	2.17195	2.20818	2.63425
1810013L24Rik	11.3607	12.1052	9.10043	10.3775	9.58287
1810014B01Rik	0.776662	1.01556	0.183796	0.24365	0.72536
1810018F18Rik	0	0.0687167	0	0.0412967	0
1810022K09Rik	27.3404	44.2431	87.8158	129.26	74.3469
1810024B03Rik	2.17703	3.14134	1.50254	1.85487	1.49857
1810026J23Rik	24.9468	29.0246	36.242	37.1995	37.9341
1810030O07Rik	11.7799	12.869	10.3777	13.2534	12.4228
1810032O08Rik	5.7487	9.56786	27.5313	29.2841	15.283
1810037I17Rik	34.4536	38.7343	75.8154	74.3938	52.4101
1810041L15Rik	0.0589175	0	0	0.15471	0.102286
1810043G02Rik	12.0729	8.81399	10.3976	10.2087	9.2712
1810043H04Rik	13.5134	13.4886	13.636	25.1278	14.5866
1810049J17Rik	46.717	34.8568	41.6015	30.704	29.9766
1810055G02Rik	18.9731	16.351	15.0309	16.5308	15.746
1810062G17Rik	0	0	0.407117	0.232399	0.49019
2010002M12Rik	0	0	0.0716337	0	0.0130969
2010005H15Rik	1.75829	0.331286	0.484816	0.841342	0
2010010A06Rik	0	1.93465	0	0	0
2010012O05Rik	5.94697	5.57442	7.76553	5.43001	5.70535
2010107E04Rik	93.3764	139.031	308.186	504.873	281.437
2010107G12Rik	0	0.633791	0	0.151616	0.148426
2010107G23Rik	1.76968	7.01762	8.13068	11.8645	7.71765
2010109A12Rik	0	0	0	0.189198	0.578974
2010109I03Rik	0.1639	0.42306	0.107231	0.21159	0.196355
2010111I01Rik	0.116218	0.125815	0.777948	0.225286	0.262925
2010300C02Rik	0.424251	0.773072	0.665765	0.69587	0.388539
2010315B03Rik	7.28746	4.92984	4.6164	5.29388	5.10823
2200002D01Rik	1.13595	0.135223	0.593161	2.34613	0.238535
2210010C04Rik	0	0.0430035	0.0453203	0	0.0413506
2210011C24Rik	0.138199	0.546814	1.36903	2.74893	4.31259
2210013O21Rik	8.16262	15.6813	37.2942	35.6678	25.8051
2210015D19Rik	10.0991	7.60502	11.5434	14.373	10.9639
2210016F16Rik	8.2018	7.3337	11.5743	11.1963	11.4949
2210016L21Rik	11.48	15.2252	18.0271	26.4304	16.8492
2210017I01Rik	0.0683964	0	0	0.0906401	0.214222
2210018M11Rik	16.0222	9.48672	3.63705	3.42637	3.57193
2210404O09Rik	7.96569	4.39505	5.66775	4.59128	6.65303
2210408I21Rik	1.52538	1.03059	0.845127	0.548634	0.878315
2210418O10Rik	7.81205	7.37089	6.10079	6.60782	6.93038
2300009A05Rik	15.6376	18.1105	30.7009	32.5478	21.2104
2310003H01Rik	29.2272	24.8075	29.8196	17.2117	19.6364
2310009B15Rik	6.52081	9.64504	11.5524	15.599	12.4558
2310011J03Rik	14.1567	16.2163	28.1226	27.6367	28.0312
2310014L17Rik	0.574461	1.39233	0.568789	0.741684	0.779963
2310015B20Rik	0	1.88536	0	3.80135	1.19267
2310022A10Rik	19.5979	22.8214	23.1151	24.5173	22.5293
2310022B05Rik	38.9176	42.4025	67.3397	65.9988	63.7762
2310030G06Rik	1.59102	3.5322	5.52222	5.44378	4.65919
2310033P09Rik	16.0183	19.8415	16.986	22.9357	19.6889
2310034G01Rik	0.812468	0.183472	0.310464	1.32428	0.670281
2310035C23Rik	19.9534	17.0854	9.76277	14.8959	14.9086
2310036O22Rik	84.6533	150.128	249.398	291.689	200.734
2310039H08Rik	21.544	18.4844	35.1423	49.2415	38.4137
2310045N01Rik	20.9323	26.2586	41.7942	49.101	40.4934
2310047M10Rik	6.42781	4.10161	10.9229	11.0706	8.20407
2310057M21Rik	1.53029	1.18177	1.95203	1.87438	2.04815
2310061I04Rik	18.284	18.7053	13.8677	25.3937	14.2767
2310067B10Rik	21.3413	13.9953	11.0883	8.30439	14.5865
2310069G16Rik	0.774848	1.82345	1.71931	2.05004	1.4828
2310079G19Rik	0	0	0.356588	0	0
2410002F23Rik	64.3992	73.7779	87.2267	96.3543	78.7554
2410004B18Rik	12.4403	12.5326	23.0614	28.2408	15.3093
2410004P03Rik	0.33943	0.253374	0.0932677	0.120849	0.158379
2410012M07Rik	0	0	0	0	0.0751773
2410015M20Rik	24.5956	28.5208	53.8303	88.5591	52.1958
2410016O06Rik	17.8199	17.9188	110.574	20.8164	23.0299
2410024N13Rik	2.29003	0	0	0.256106	0.299229
2410089E03Rik	13.9925	10.0801	4.78165	3.96034	4.9075
2410127L17Rik	45.6314	28.5583	26.767	25.9658	28.4176
2410131K14Rik	8.47649	9.59625	7.8829	8.23992	10.5177
2410141K09Rik	0	0.345826	0	0.0414373	0
2510002D24Rik	12.0692	16.5178	18.7322	21.7979	22.253
2510003E04Rik	19.6449	25.5553	27.2164	27.1689	25.7695
2510009E07Rik	26.8364	23.6457	15.6418	21.2505	26.5658
2510039O18Rik	14.0687	14.6597	25.3975	22.552	18.0216
2610001J05Rik	6.74054	11.4228	16.4305	22.375	14.4416
2610002J02Rik	5.59709	12.1798	19.9097	26.2626	19.8168
2610002M06Rik	9.51135	6.21432	7.04222	5.54538	5.88215
2610005L07Rik	54.5341	36.2045	34.0553	29.5073	33.9088
2610008E11Rik	10.7778	11.107	9.0779	10.5298	11.8986
2610015P09Rik	1.7237	2.87534	1.63245	2.01716	1.97542
2610020H08Rik	6.11801	11.0169	4.82418	3.04659	3.37802
2610021A01Rik	9.66338	9.18048	7.40475	6.58902	8.26078
2610034B18Rik	20.4361	19.3232	21.1809	22.7438	21.7804
2610042L04Rik	2.55567	3.59124	2.18321	5.20073	3.78879
2610044O15Rik8	46.4508	62.4676	36.2216	35.8888	40.8114
2610301B20Rik	13.9098	5.99098	18.6693	11.3782	11.2288
2610305D13Rik	0	0	0.0572848	0	0.264654
2610318N02Rik	0	0.162782	0	0.343198	0
2610507B11Rik	97.3219	65.8989	48.9859	38.799	54.0739
2610524H06Rik	10.1642	11.455	19.9394	29.9237	17.4999
2610528A11Rik	0	0.854702	0.203586	0.933768	0.638578
2610528J11Rik	0	0.0593051	0	0	0
2700029M09Rik	77.3688	69.4637	108.723	121.107	77.3102
2700049A03Rik	12.8267	13.8062	6.8494	7.88828	7.97055
2700060E02Rik	104.506	101.08	155.279	157.388	149.608
2700062C07Rik	15.6911	13.8524	13.8636	24.2506	16.771
2700081O15Rik	46.7265	41.6608	45.9726	44.6091	46.5685
2700089E24Rik	43.7964	42.3284	35.2208	43.9036	49.7253
2700094K13Rik	19.4545	57.8839	190.492	108.429	60.3281
2700097O09Rik	4.18529	6.28949	6.96732	10.321	7.73053
2700099C18Rik	11.4036	18.7352	17.2198	17.2453	12.9441
2810004N23Rik	17.5315	22.7724	32.2975	34.0729	33.5752
2810006K23Rik	8.45052	11.6634	13.1991	17.1606	14.696
2810021J22Rik	2.62736	3.03311	3.03372	3.63401	2.68096
2810025M15Rik	17.5766	21.1574	28.2874	26.73	27.453
2810039B14Rik	4.77009	4.86439	3.29104	2.95979	2.7575
2810403A07Rik	11.3015	23.4313	14.8213	21.5632	16.9919
2810408A11Rik	4.47283	5.90224	5.55685	6.14031	5.54545
2810408M09Rik	19.9675	22.5248	35.6038	32.6811	30.6148
2810417H13Rik	125.055	130.323	120.516	113.631	94.2237
2810428I15Rik	47.2729	58.8908	130.637	157.616	98.5802
2810459M11Rik	0.314897	0.104876	0	0.102399	0.0252137
2810474O19Rik	12.5087	11.1388	5.76461	5.87628	6.39667
2900011O08Rik	0.544105	0.757318	0.338999	0.640894	0.855673
2900055J20Rik	1.33989	1.18395	0.487663	0.782426	1.04989
3000002C10Rik	1.71933	2.0957	1.1434	2.85653	1.2293
3010026O09Rik	8.67395	3.88	8.78925	7.64889	7.61585
3110002H16Rik	8.64286	8.97988	7.25793	8.46817	8.60691
3110007F17Rik	0.945373	0.372511	0.429386	0.291972	0.72381
3110009E18Rik	2.68124	6.30424	8.43549	11.362	9.3212
3110021N24Rik	1.83448	0.496802	0.468959	0.281995	0.276552
3110035E14Rik	0	0	0	0	0.0387751
3110040N11Rik	23.2637	15.5257	36.1463	45.9935	20.7862
3110043O21Rik	5.85259	6.02974	7.21352	8.71124	6.28062
3110052M02Rik	0	0	0.422968	0.962179	0
3110053B16Rik	19.0445	13.4679	15.0752	13.724	8.89644
3110057O12Rik	1.14779	1.48555	2.68196	1.97849	1.19722
3110062M04Rik	3.03353	4.66023	3.15238	3.02087	4.35339
3110067C02Rik	0	0.0217951	0.0918835	0.0521511	0.0419147
3110070M22Rik	0.790546	0.571645	1.21222	1.09324	0.320547
3110079O15Rik	0	0	0	0	0.393862
3110082I17Rik	15.5846	10.5045	26.3788	23.5785	19.7958
3300002I08Rik	5.19203	4.66816	5.29404	3.47645	5.82754
3425401B19Rik	9.15271	4.65966	4.05784	2.97164	4.58346
3632451O06Rik	0	0.0514017	0.0245275	0.016667	0.143628
3830403N18Rik	3.14469	2.11233	0.230062	3.93476	2.91542
3830406C13Rik	5.17347	4.91005	2.58089	2.45843	2.56921
3830417A13Rik	0.135083	0	0	0	0
4430402I18Rik	0.260289	0.522505	0.198615	0.176036	0.210915
4632428N05Rik	1.13587	0.218988	0.66239	0.538928	0.336802
4632433K11Rik	0	0	0	0	0.545606
4833403I15Rik	0.176027	0.122489	0.200437	0.048702	0.143968
4833420G17Rik	3.84979	4.5184	8.92481	10.7528	8.03308
4833427G06Rik	0	0	0.123319	0	0
4833439L19Rik	86.5644	62.3017	60.8939	59.4666	61.4893
4921507P07Rik	0	0.057233	0.321507	0.387629	0.183449
4921509C19Rik	0	0	0.0175216	0	0
4921513D11Rik	0.976512	0	0	0.378671	0.239742
4921524J17Rik	7.5562	10.7327	20.403	17.8883	13.179
4921536K21Rik	0.256005	0.571668	0.67484	0.248298	0.266532
4930402H24Rik	17.6094	15.3081	15.447	14.0995	14.7828
4930404H24Rik	0	1.18368	3.33208	0	2.27103
4930404N11Rik	0.175374	0.57033	0.281571	0.366097	0.146215
4930415F15Rik	0.546917	0.732234	1.84011	4.55819	0.067046
4930415O20Rik	3.34278	0	0.79088	1.27879	0.420046
4930426L09Rik	0.627575	0.102022	0.071887	0.408694	0.425041
4930427A07Rik	4.80642	10.3343	8.83558	7.90076	7.55104
4930430A15Rik	0	0	0	0	0.0529218
4930430F08Rik	4.19131	2.75078	5.27607	4.20674	3.57182
4930432K21Rik	1.55939	1.74391	5.257	1.80233	1.2731
4930438A08Rik	0	0	0	0	0.0637062
4930442H23Rik	0	0.0831707	0	0	0
4930444P10Rik	1.30451	1.22132	0.243686	0.708016	0.484766
4930447C04Rik	0.131269	0.0473923	0	0.113479	0
4930448N21Rik	0	0.0591546	0	0	0.0568821
4930451G09Rik	0.304235	0.235256	0.445673	0.561657	0.542948
4930452B06Rik	3.9253	2.93312	4.91222	2.54732	2.484
4930453N24Rik	9.32809	7.94551	7.40528	9.73971	8.23386
4930465K10Rik	0	0.251344	0	0.252453	0.161085
4930467E23Rik	0	0.107483	0	0	0
4930469G21Rik	0.0549633	0	0	0	0
4930469K13Rik	0.798946	0.289717	0.207103	0.23753	0.18553
4930470P17Rik	0	0	0.0380326	0	0.103738
4930474N05Rik	0	0.0303157	0.0960429	0.145534	0.11659
4930502E18Rik	0	0.0699197	0	0.0840582	0.168055
4930503B20Rik	0	0	0.222443	0	0
4930503L19Rik	8.98879	7.48425	7.17158	4.90231	6.29713
4930505A04Rik	0	0	0.0686308	0.156725	0.185897
4930506M07Rik	33.2335	32.2523	30.0376	29.698	30.3943
4930507D05Rik	0.261752	0.0515523	0.244726	0.463255	0.123921
4930515G13Rik	0	0.767325	0	0	0
4930518I15Rik	0.457712	2.25188	0.0807591	0.459396	0.256854
4930519G04Rik	0.13492	0.0220966	0	0.0499264	0.0802813
4930519P11Rik	0	0.183964	1.80981	0.466805	1.23491
4930522L14Rik	8.41105	3.66523	6.29602	6.0628	5.29966
4930523C07Rik	0.0206293	0	0	0.0265655	0.0500902
4930524J08Rik	2.87519	6.39201	7.57511	9.50205	3.00832
4930526A20Rik	0	0.178374	0.0941712	0.214029	0.257252
4930529C04Rik	0	0.0122905	0.0258502	0	0.0354581
4930535I16Rik	0	1.18994	1.48225	0	1.46753
4930538K18Rik	2.27279	2.01846	0.759376	1.56247	1.11831
4930539E08Rik	0.0941356	0.074087	0.136251	0.110289	0.195936
4930544D05Rik	0	0.155861	0	0	0
4930549C01Rik	0	0	0	0.246787	0
4930556J24Rik	0	0.0426968	0.0452192	0	0
4930562C15Rik	4.79259	7.00399	0.420222	1.86015	2.71203
4930578G10Rik	0	2.66545	0.653179	2.51146	1.8221
4930579G24Rik	8.11679	16.8243	19.5636	22.6674	15.6759
4930590J08Rik	0	0	0	0	0.0305112
4930594C11Rik	0.0244901	0.0530592	0	0	0
4930595D18Rik	0.826877	0	0	0.0913383	0
4931406B18Rik	0.0200256	0.257047	0	0.0435934	0.0251411
4931406C07Rik	1.13378	2.72249	3.75041	4.85938	4.75708
4931406P16Rik	13.3068	7.98058	8.41152	8.09273	7.6277
4931409K22Rik	0	0	0	0.0409716	0.13195
4931414P19Rik	5.44342	7.95259	9.74654	9.5368	10.7707
4931422A03Rik	0.758545	1.07693	0.202248	0.69267	4.76505
4931423N10Rik	0.0710208	0	0	0	0
4931428F04Rik	13.5207	12.3756	8.79351	7.41961	8.66894
4931428L18Rik	1.87992	2.15024	1.0541	0.133561	0.423959
4931429I11Rik	0.33066	0.458156	1.1599	0.358729	0.734294
4931429L15Rik	0	0.159531	0.0240251	0	0.0438277
4931440F15Rik	0	0.026719	0.0562109	0.0159339	0
4931440P22Rik	0.904374	3.18377	0.75499	1.52256	1.24555
4932411N23Rik	0	0.127904	0.0672618	0.0305039	0.0615002
4932414N04Rik	0	0.133376	0.388848	0.174813	0
4932418E24Rik	0	0	0.146731	0.133109	0
4932431P20Rik	0	0.00443569	0	0	0
4932438A13Rik	13.3208	15.2896	5.48988	4.51363	6.02634
4932438H23Rik	0	0.16707	0	0	0.0357009
4932442L08Rik	0.0138985	0.0541381	0.0633299	0.0324482	0.026027
4933400A11Rik	0	0	0	0	0.0470258
4933402D24Rik	0	0.162635	0.114413	0.162463	0.364872
4933402E13Rik	0	0	0.0255807	0	0
4933402J07Rik	0.072278	0.0391784	0	0.047174	0
4933402N03Rik	0	0	0	0.0310455	0
4933403O03Rik	0	0	0.0967666	0	0
4933405L10Rik	0	0	0.182056	0.10363	0
4933407L21Rik	0.0570983	0.43271	0.539892	0.535673	0.742886
4933408B17Rik	0	0.845883	0.182247	0.446049	0.462155
4933411G11Rik	0	0	0	0	0.040845
4933411K16Rik	0.100911	0	0.0385579	0	0
4933412A08Rik	0	0.188673	0	0.0908228	0
4933413G19Rik	0.226385	1.10979	0.768834	0.897609	1.01357
4933415A04Rik	0.192456	0.115801	0.0244173	0.0277227	0.155887
4933426M11Rik	8.5415	10.5705	11.2676	10.974	11.7209
4933427D14Rik	8.49413	9.84684	6.96721	7.62048	8.62056
4933427G23Rik	0.214992	0.107435	0.169693	0.149743	0.10331
4933427I04Rik	0.0194265	0.39971	0.155178	0.100648	0.303433
4933428G20Rik	0.12925	0.315191	0.18512	0.168415	0.774408
4933430I17Rik	0.147626	1.11945	0.674953	1.08614	0.615062
4933433C11Rik	0	0	0	0.0460288	0
4933434E20Rik	44.8016	38.5275	40.5404	43.6586	41.7469
5031410I06Rik	0	0.0147347	0	0	0
5031439G07Rik	32.4527	23.1466	30.445	25.3312	29.7934
5330417C22Rik	8.3702	7.6485	11.4103	6.96597	8.57478
5330417H12Rik	0.203164	0	0	0	0
5430403G16Rik	1.97978	1.3328	1.22319	1.60504	2.06076
5430416O09Rik	0.0388298	0.094552	0	0	0.0101033
5430421N21Rik	0	0.162745	0	0.0650299	0.31296
5430427O19Rik	0.180808	0.0345334	0.0605164	0.01372	0
5430435G22Rik	0.318834	0.0663493	0.237899	0.0225779	0.642382
5530401A14Rik	0	0	0	0.014129	0.0247523
5730409E04Rik	1.60745	1.14976	5.62141	1.56729	1.44166
5730416F02Rik	0	0.302859	0	0	0
5730455P16Rik	7.10531	9.68583	11.2659	10.3951	9.71982
5730480H06Rik	0.208064	0.450828	0.148704	0.168949	0
5730507C01Rik	0.979506	0.689974	0.391917	0.155644	0.483085
5730508B09Rik	2.2856	3.0201	4.81575	2.79081	1.97454
5730522E02Rik	5.48384	2.39684	0.526859	1.13037	0.790118
5730559C18Rik	9.4387	2.72409	3.17027	3.66677	4.01425
5830415F09Rik	3.79646	5.19895	7.47397	7.49889	6.58183
5830417I10Rik	26.9009	17.5154	9.31175	8.24759	12.1232
5830428H23Rik	5.52955	3.73431	2.4831	3.74323	4.58174
5930422O12Rik	0.794281	0.215698	0.0766665	0.0876263	0.414577
6030408B16Rik	0.643232	0.312312	0.0506662	0	0.0461999
6030419C18Rik	0.556831	0.366121	0.113485	1.03055	0.641971
6030445D17Rik	0	0.0553384	0.17521	0.0995246	0.133019
6030458C11Rik	8.81081	15.7842	12.6704	14.7883	13.1867
6030468B19Rik	0	0.304724	0	0	0
6030498E09Rik	0	0	0	0	0.114454
6330403A02Rik	0.154255	0.0834496	0.0674148	0.0687309	0.0308677
6330408A02Rik	7.80029	6.70538	6.21393	5.06771	8.44214
6330409D20Rik	0.176517	0.178485	0.152263	0	0.414853
6330416G13Rik	0	0.0238756	0	0.142308	0
6330419J24Rik	3.48124	2.86023	3.57116	3.41839	5.11826
6330549D23Rik	2.65937	0.922642	0.642286	0.933518	1.10934
6430531B16Rik	0	0.224023	0.0965918	0	0.119432
6430548M08Rik	11.955	9.17196	9.13256	7.44718	10.4349
6430550D23Rik	0.884386	1.68047	1.23434	1.10326	2.93065
6430571L13Rik	0.159382	1.54965	0.944721	0.638926	0.730113
6430573F11Rik	3.24431	4.26349	2.37677	4.94258	5.46317
6430628N08Rik	0	0.0606314	0	0	0
6720489N17Rik	0	0	0	0	1.9098
6820408C15Rik	0.342446	0.0856176	0.602517	0.136916	0.274401
6820431F20Rik	53.2359	65.325	55.4554	52.7901	48.349
7420461P10Rik	0.561179	0	0	0.192245	0
7530416G11Rik	0.04202	0.273429	0.0482959	0	0.131423
8030462N17Rik	25.4231	17.3594	15.6704	11.3682	17.0616
8430408G22Rik	0	0.038685	0.0409321	0	0
8430419L09Rik	13.1862	13.8986	12.3402	11.6048	12.892
9030612E09Rik	1.21775	0.761006	1.09706	1.58021	1.09759
9030617O03Rik	0.944385	0.843573	0.209316	0.472047	0.463608
9030624G23Rik	0.903014	1.46678	1.09466	0.852608	0.705213
9030624J02Rik	40.8944	33.2883	27.1982	27.9696	33.4316
9130011E15Rik	6.28657	7.89135	6.8239	7.44733	7.04444
9130019O22Rik	1.87923	1.58929	1.61247	2.76383	1.92734
9130023H24Rik	8.9851	4.28579	3.03866	2.89483	5.13729
9130208D14Rik	0	0.0227934	0	0	0
9130213A22Rik	0	0.0924203	0.0325366	0.073959	0.0888586
9130401M01Rik	14.6867	16.9502	18.1024	21.5011	19.1344
9130409I23Rik	0.0228531	0.123768	0.156642	0.0296474	0.071404
9230110C19Rik	3.63681	4.33775	7.77488	5.09641	5.55101
9230113P08Rik	0	0.0234595	0	0	0.0225573
9330132A10Rik	0.225102	0.440854	0.109786	0.207422	0.245449
9330159F19Rik	6.18974	4.48475	2.13782	2.10498	3.17431
9330161L09Rik	1.70008	0.670875	0.296958	1.01602	1.02099
9330182L06Rik	33.9771	30.9878	25.7654	18.7354	23.8799
9430015G10Rik	21.5023	17.3998	9.6463	9.74186	8.56579
9430016H08Rik	3.89833	4.52559	4.70924	5.4259	5.3371
9430020K01Rik	5.15408	3.08566	2.02363	2.30705	3.24766
9430025C20Rik	0.282061	0.240008	0.0229961	0.208834	0.0209802
9430038I01Rik	5.37894	6.06038	14.0789	13.6087	9.40401
9430097D07Rik	0.302974	0.131332	0.0346929	0	0.0947007
9530053A07Rik	0	0.0274453	0	0.0385605	0
9530068E07Rik	38.7054	42.0779	60.3151	59.4253	56.4816
9530077C05Rik	4.35697	2.90505	7.68488	6.25826	4.04155
9630033F20Rik	5.76546	6.96378	9.64288	8.62641	6.57137
9630041A04Rik	0	0.115859	0	0	0
9830147E19Rik	5.94061	6.9692	3.17723	4.08775	5.07243
9930012K11Rik	2.60125	0.706278	0.371898	0.734099	0.497981
9930021J03Rik	18.6249	13.5156	9.97177	6.97889	9.28855
9930104L06Rik	0.421395	3.29969	3.98446	5.19045	3.87498
9930111J21Rik1	0.05156	0	0	0	0
9930111J21Rik2	0.187772	0.0840708	0.0883036	0	0.0404265
a	0	0	0	0.416272	0
A130006I12Rik	0	0	0	1.64086	0.599542
A130010J15Rik	5.34521	6.84027	6.8347	7.23998	6.5932
A1bg	0	0	0.0274233	0	0.0749817
A230046K03Rik	9.56933	8.79213	6.0288	8.00686	6.90505
A230050P20Rik	20.8566	19.3353	15.3696	15.1492	17.6124
A330044P14Rik	0.304691	0.0659735	0.156256	0.0590827	0.0793017
A330050F15Rik	0	0	0	0.0474761	0.0190927
A3galt2	1.91508	1.14378	0.989747	0.613434	1.1636
A430005L14Rik	14.6755	23.0925	34.4816	29.4139	20.4652
A430033K04Rik	7.36954	7.75995	7.89008	6.38623	8.91291
A430078G23Rik	0.0832029	0.0300233	0.0315933	0.0537456	0.0144357
A430105I19Rik	2.88164	2.78392	2.49701	2.07734	2.73815
A4galt	0.763925	0.965486	0.754366	1.10757	1.44481
A530054K11Rik	2.5119	2.56504	1.20227	1.55829	1.5832
A530064D06Rik	0	0	0.0267575	0	0
A630001G21Rik	2.42692	1.94554	0	0.535385	1.291
A630010A05Rik	3.28125	2.64528	0.561016	1.16206	1.13736
A630033H20Rik	0	0.0294477	0	0	0
A630076J17Rik	0	0.111622	0	0	0
A630077J23Rik	0	0	0.0462683	0	0.251928
A630095E13Rik	0.338964	0.0193176	0.122088	0.0692714	0.0371512
A630095N17Rik	0	0	0.301613	0	0
A730015C16Rik	0	0.511815	0	1.64549	0.533026
A730017C20Rik	0	0	0.0801188	0	0
A730046J19Rik	0.0166901	0.018061	0	0	0.0434234
A730049H05Rik	0	0	0.0430603	0	0.0196494
A730061H03Rik	0	0	0	0.564102	0
A730071L15Rik	0	0.0300194	0.221895	0.324216	0.404079
A830005F24Rik	0	0	0.680536	0.389337	0
A830010M20Rik	9.82796	5.22436	4.88724	2.67449	4.03638
A830018L16Rik	23.5112	10.1783	20.2317	15.1195	14.9868
A830031A19Rik	0	0.253573	0.0903848	0	0.649694
A830039N20Rik	0.859676	0.842051	0.560746	0.357665	0.526894
A830080D01Rik	17.7836	16.236	8.21507	11.2717	10.3485
A930002H24Rik	0	1.34282	3.36037	3.90419	3.86239
A930004D18Rik	8.44179	20.2507	16.4003	25.2029	14.0735
A930009A15Rik	0	0	0.177671	0	0.0535863
A930011G23Rik	0.0966379	0	0	0	0.0377215
A930017K11Rik	0.719925	0.850329	0.410371	1.0793	1.24356
A930017M01Rik	0.383192	0	0.565903	0.201718	0
A930033H14Rik	0.371069	0.595097	0.297443	0.692412	0.829788
A930035D04Rik	9.33004	1.85174	5.53156	6.00795	3.70185
AA413626	0	0	0	0	0.364394
AA414768	0.643986	1.31431	4.04383	2.27649	2.32959
AA415398	449.873	466.205	293.776	342.423	369.776
AA467197	0	0	1.44274	0	0
AA474331	0.216484	1.05	1.07822	0.765691	0.736894
AA543401	0	0.0405714	0	0	0
AA986860	1.72904	1.84196	1.64945	0.944441	2.23929
AA987161	2.51423	2.83481	3.35438	2.33039	3.81506
Aaas	18.9606	19.074	22.028	21.3204	13.9876
Aacs	36.3634	46.5346	34.4113	53.3401	45.5306
Aadat	0	0.0710041	0.199646	0.255023	0
Aaed1	7.03841	7.09679	9.76867	10.8871	11.214
Aagab	5.32679	7.33453	8.82785	9.34751	9.98255
Aak1	17.934	9.46388	5.7402	4.26084	5.87392
Aamdc	3.49666	7.73978	13.262	16.6203	9.0413
Aamp	35.5921	50.9528	66.918	83.6893	69.6646
Aanat	0	0	0	0.103067	0
Aar2	13.6101	11.8853	17.7948	13.1981	14.4608
Aard	6.89474	5.97159	6.27708	10.7112	10.5432
Aars	136.944	114.9	101.932	71.2394	81.1381
Aars2	13.3046	12.7849	8.70442	12.014	12.8085
Aarsd1	41.6026	36.3643	49.009	41.8343	40.9271
Aasdh	12.6506	8.49654	5.20192	5.8211	3.31348
Aasdhppt	7.67118	8.03922	8.26364	10.4907	7.6557
Aass	0	0	0	0.0418014	0
Aatf	36.3031	32.0574	35.7655	39.7177	36.7241
Aatk	17.0084	13.5153	16.1114	11.7467	15.0197
AB124611	0.529976	0.0778982	0	0.150717	0.127497
Abat	4.5551	3.65326	2.38161	3.58305	5.0696
Abca1	0.732592	0.528353	0.176454	0.570922	0.716026
Abca12	0.186217	0.111064	0.0571992	0	0.0520657
Abca13	0.0603058	0.0326333	0.0114357	0	0.0418439
Abca15	0	0	0	0	0.0170577
Abca16	0	0.0166863	0	0	0
Abca17	0	0	0.0166744	0.0755709	0.0312421
Abca2	23.0417	16.1333	11.3482	12.1273	12.786
Abca3	42.1274	24.5357	16.7074	15.2989	22.0845
Abca4	6.51829	1.22352	3.83142	1.25196	1.40844
Abca5	7.54529	7.70427	2.62124	2.81716	4.29455
Abca6	0	0	0	0.0191872	0
Abca7	18.2934	16.2872	10.0198	12.7075	12.319
Abca8a	0	0	0	0.00891848	0
Abca8b	0.992828	1.66159	0.490512	0.911482	0.731753
Abca9	0	0.032738	0	0	0
Abcb10	7.15782	8.53075	12.3274	14.326	13.3613
Abcb11	0	0	0.054635	0.0103182	0
Abcb1a	0	0.0165002	0	0	0
Abcb1b	2.51441	1.36055	1.37783	1.32495	1.42304
Abcb4	6.48681	6.6519	4.29286	5.99428	6.57923
Abcb5	0	0	0	0	0.010694
Abcb6	8.06257	7.85583	11.1055	8.05796	7.63069
Abcb7	21.2736	15.2545	10.2103	8.98526	10.9843
Abcb8	18.2838	12.7534	13.9344	12.8778	13.8171
Abcb9	3.57908	3.36266	2.41449	2.10106	1.84457
Abcc1	18.3965	14.4459	11.4782	11.6282	13.6033
Abcc10	4.12848	4.21369	1.61103	4.0949	3.75251
Abcc12	0	0.0570853	0.153629	0.0170271	0
Abcc2	0.047677	0.0515813	0	0.0122674	0
Abcc3	0	0.423768	0.106808	0.0504276	0.135586
Abcc4	0.558635	0.428487	0.193128	0.31127	0.227068
Abcc5	21.8246	31.7259	11.9438	22.0776	15.724
Abcc8	1.13312	1.17399	1.80925	0.766219	0.543609
Abcc9	0.112067	0.119444	0.0895854	0.087943	0.0777437
Abcd1	9.15429	6.75461	5.25651	6.09162	6.53493
Abcd2	0.133639	0.144604	0.119925	0.0634076	0.0658743
Abcd3	19.9665	20.9006	20.3947	17.817	17.8462
Abcd4	1.34055	1.05391	0.544663	2.56757	2.90642
Abce1	148.582	124.6	108.17	87.5064	112.075
Abcf1	122.897	123.866	87.0393	84.1685	103.262
Abcf2	76.8933	71.9406	71.3281	65.0086	73.079
Abcf3	31.8452	27.4965	19.4253	20.758	22.1017
Abcg1	28.3754	25.5395	15.7293	21.8331	30.3624
Abcg2	4.13121	4.53836	7.13984	5.20316	6.95411
Abcg4	1.27737	1.98807	3.19196	1.29323	1.35233
Abcg5	0	0	0.128819	0	0
Abcg8	0	0	0.0210433	0.0238816	0.0454187
Abhd10	8.05598	12.7019	17.7452	13.3168	12.7673
Abhd11	10.5631	8.77169	12.7574	14.437	9.22559
Abhd11os	0.458605	2.49884	2.08225	1.57307	2.0541
Abhd12	43.076	38.5069	48.9187	36.3363	39.5079
Abhd12b	0	0.587506	0.267892	0.196466	0.172274
Abhd13	11.0636	9.21641	11.683	9.45409	10.7279
Abhd14a	8.92874	16.1099	24.7748	24.1276	22.6352
Abhd14b	1.97405	4.01817	1.52979	8.06583	0.261669
Abhd15	46.828	28.3536	37.0134	22.5317	30.1592
Abhd16a	28.5259	36.6596	29.9688	57.6256	36.0272
Abhd16b	0	0.0267966	0.028275	0.160592	0.154591
Abhd17a	45.1539	35.4001	57.4391	72.0607	63.4996
Abhd17b	23.2048	21.9158	32.6409	27.7978	26.5094
Abhd17c	48.2765	42.1985	47.6492	44.1045	48.1853
Abhd2	66.212	36.06	28.941	22.1647	31.4708
Abhd3	0	0.316472	0.0526404	0.0896713	0
Abhd4	8.69218	6.17348	10.7139	9.28726	11.1921
Abhd5	11.9005	12.4764	16.2732	10.6543	12.4614
Abhd6	13.9246	11.4914	12.719	10.8007	13.578
Abhd8	92.6741	74.9977	147.137	122.566	133.818
Abi1	54.1555	39.4383	27.997	33.0768	42.9837
Abi2	43.367	50.2451	28.7965	29.5377	31.4931
Abi3bp	0	0.0492388	0.0621022	0.0469214	0
Abl1	76.4585	48.1937	29.1335	31.5086	37.4323
Abl2	28.1663	19.4831	14.9886	11.2482	16.6287
Ablim1	5.8474	3.96325	3.52394	1.7898	2.3064
Ablim2	0	0.980684	0.467463	0.22247	0.100429
Ablim3	0.131513	0.0101661	0.0641146	0.0605549	0.156427
Abr	68.0406	56.5317	36.1679	43.9668	45.2966
Abra	0.0821539	0.0148222	0.0623864	0	0
Abracl	0.39292	0.284526	6.52175	2.68666	1.8457
Abt1	2.97256	3.34129	4.67878	5.3366	4.82457
Abtb1	3.3552	4.6326	9.80062	10.9163	9.08093
Abtb2	1.8308	1.55652	1.30622	1.61383	1.87838
AC123072.1	0	0.0644794	0	0.0476031	0.03855
AC123873.1	0.0307772	0	0	0	0
AC125178.2	0	0	0.0909293	0	0
AC132444.6	0	0.03286	0.0347217	0	0
AC140325.2	0	0.034477	0	0	0
AC161246.1	0	0.0197833	0	0.0353485	0
AC163611.1	0	0	0	0.0413327	0
AC164084.2	0	0.034477	0	0	0
AC165294.2	0	0	0.0451704	0	0
AC168977.1	0.385638	0.27028	0.285044	0	0.283508
Acaa1a	12.9332	17.31	22.3206	26.9222	22.0948
Acaa1b	0.892445	0.483439	1.19744	0.579799	0.79293
Acaa2	9.82469	7.59549	13.7181	10.8384	14.3244
Acaca	215.396	93.8922	43.2732	42.932	67.3948
Acacb	1.89618	1.93144	1.25818	1.01514	1.04985
Acad10	1.15235	0.408955	0.44945	0.565616	0.368619
Acad11	2.36816	2.07636	1.26685	1.98934	2.03185
Acad12	0.510543	0.434289	0.260274	0.229873	0.256731
Acad8	10.6705	8.90329	9.07351	14.7938	10.7931
Acad9	12.8456	14.0886	14.6617	14.5302	15.0659
Acadl	9.13092	6.68318	17.4008	8.56065	8.59166
Acadm	3.68255	5.47623	6.90124	12.2239	6.76314
Acads	15.2327	11.5492	23.7804	27.7494	24.0209
Acadsb	44.1145	26.2578	22.7565	26.4568	31.492
Acadvl	16.4178	17.0788	24.4695	28.0052	24.073
Acap2	0	0	0	0.148545	0
Acap3	18.9781	21.3193	12.1705	14.1873	10.1847
Acat1	81.222	85.6964	110.955	93.588	92.4641
Acat2	55.6224	77.2845	84.4884	108.36	99.7704
Acat3	0.509364	1.05905	0.183164	0.292596	0.563077
Acbd3	24.6395	24.6638	25.7214	20.7687	22.7887
Acbd4	4.97035	6.82416	6.00368	8.11162	6.29722
Acbd5	9.01789	8.69036	6.8357	9.70974	4.51244
Acbd6	84.9634	66.0569	110.787	111.78	111.02
Accs	7.50899	7.06934	3.75165	5.83878	4.64591
Accsl	0	0	0.629282	0.310723	0.0792053
Acd	12.5879	14.3636	19.4743	18.8949	14.6425
Ace	0.54304	0.517527	2.02054	1.56927	2.48035
Ace2	0	0	0.0401635	0	0
Ace3	0	0.0206993	0.0218105	0.0495092	0.179135
Acer1	0.0344007	0.0744957	0	0	0
Acer2	0.305307	0.0924541	0.11066	0.125077	0.0866795
Acer3	2.07205	2.10063	0.994483	2.57009	2.08995
Ache	0	0.954608	0.26701	0.0559655	0.0406075
Acin1	164.105	210.957	101.791	149.577	135.799
Ackr1	0	0.0953879	0	0.172827	0.0916941
Ackr2	0	0.0777468	0	0	0.0299055
Ackr3	0	0	0.0453377	0	0
Acly	169.557	126.271	93.3867	120.306	134.135
Acmsd	0	0.328375	0.225809	0.450907	0.157886
Acn9	0.703632	1.12992	2.30949	1.95492	1.36201
Acnat1	1.34008	1.34572	0.200142	0.696837	0.351237
Aco1	23.3576	24.6882	18.0624	20.3434	24.2191
Aco2	147.866	123.048	122.38	126.012	138.716
Acot1	0.426823	0.301428	3.45087	0.480537	0.676311
Acot10	0	0.0318891	0	0	0
Acot11	0.334639	0.0517274	0.124198	0.0263831	0.0328886
Acot12	0	0.0719999	0.0606034	0.0343628	0.0830858
Acot13	16.4884	13.2661	28.2206	33.1296	24.873
Acot2	12.4256	7.79356	40.7752	6.12244	7.97626
Acot4	0.343007	0.425114	0.219702	0.128459	0.175219
Acot5	0	0	0.0342111	0	0
Acot6	0.392342	1.13245	4.9538	1.25835	0.816773
Acot7	42.8021	57.2027	83.7681	75.5251	71.8667
Acot8	12.5629	15.8136	13.3322	17.5335	12.8496
Acot9	6.97728	4.47253	5.25593	5.77736	6.75156
Acox1	24.8707	24.5121	24.6141	21.7337	23.5961
Acox2	0	0.0370406	0.0195046	0	0
Acox3	11.6441	6.08888	4.56132	5.74773	3.07433
Acoxl	0	0.140546	0.0657406	0.0186409	0.0901022
Acp1	23.8748	20.3122	37.1	27.4374	26.7201
Acp2	19.4783	14.1533	8.41013	6.94527	8.56637
Acp6	4.37244	6.49455	5.65691	7.33798	4.91076
Acpp	0.444914	0.230254	0.0499853	0.167903	0.345588
Acpt	0	0.546442	0.180492	0.0355112	0
Acr	0	0.360274	0	0	0
Acrbp	2.43296	4.96585	3.40664	4.61551	3.13122
Acrv1	0	0.254597	0	0.0479466	0.025772
Acsbg1	0	0	0	0.0183664	0
Acsbg2	0	0	0.0180892	0.0205213	0.0826105
Acsf2	1.15196	0.417546	1.1155	1.96877	0.896756
Acsf3	0	2.76447	4.18323	4.44967	3.33779
Acsl1	33.2676	22.7458	18.9355	18.6425	21.8736
Acsl3	58.3049	59.6759	40.1475	54.8871	52.8609
Acsl4	37.0019	38.6811	17.9348	20.8362	25.0705
Acsl5	24.6491	24.5467	25.1647	23.7132	26.3619
Acsl6	6.66985	5.14487	6.17539	5.81443	8.07408
Acsm1	0	0	0.0593551	0	0
Acsm2	0.0629162	0.105203	0	0.0925908	0.00595162
Acsm3	5.36986	2.3396	3.51401	1.5237	9.20457
Acsm4	0	0	0	0	0.102823
Acsm5	0.0136822	0	0	0	0
Acss1	0	0	0	0	0.0115216
Acss2	10.2123	12.1497	13.7798	13.7695	14.7153
Acss3	6.09701	4.7777	6.74595	5.01457	5.79722
Acta1	0	0.240715	1.09047	0.495993	0.330613
Actb	2977.75	1474.59	1205.86	835.323	1352.7
Actc1	0	0.0672132	0.319651	0.040382	0
Actg-ps1	0.175468	0.142741	0	0.114938	0
Actg1	1321.53	1431.04	1830.15	1703.83	1701.8
Actg2	0.944429	0	0	0.114469	0
Actl6a	44.9648	57.9784	72.2279	87.6347	63.2624
Actl6b	4.78907	6.39173	11.4454	14.8525	11.713
Actl7a	0.420028	0	0	0	0.0625173
Actl7b	0	0.138386	0.109714	0	0
Actl9	0.135411	0.110083	0	0.0441427	0
Actn1	28.8992	21.8123	16.9785	16.174	20.1528
Actn2	1.71727	1.85896	0.508252	0.820916	0.760104
Actn3	0.696493	0.521246	0.145743	0.220397	0.680671
Actn4	107.326	76.771	64.9298	45.7042	51.9355
Actr10	20.5173	18.0695	26.106	21.314	20.6655
Actr1a	114.989	102.045	121.063	97.6021	127.931
Actr1b	75.8417	80.2774	62.9061	71.8477	80.5723
Actr2	92.8341	89.5199	80.0819	65.6808	83.7364
Actr3	216.925	173.074	173.028	179.803	204.725
Actr3b	3.68758	4.57851	6.26609	6.16001	6.25065
Actr5	7.0557	7.79685	10.5556	11.7249	9.77338
Actr6	3.86702	8.01342	14.3046	15.0381	12.0033
Actr8	13.8512	19.616	22.9916	26.0469	21.3741
Actrt3	0.505895	0.238234	0.301444	0.541945	0.664306
Acvr1	14.6709	17.9531	15.7465	16.9445	17.779
Acvr1b	8.29428	11.5267	10.9264	11.0479	9.84005
Acvr1c	1.10596	0.089973	0.0519465	0.198777	0.4105
Acvr2a	11.4309	12.5545	9.84815	10.4223	10.439
Acvr2b	9.08265	3.70696	4.14908	1.88367	2.66966
Acvrl1	0	0	0.0260755	0.0295622	0
Acy1	13.0126	8.34422	13.3708	17.9329	13.2932
Acy3	0	0.0654507	0.380362	0.668275	0.534879
Acyp1	7.55544	16.6567	22.2189	65.0385	22.9061
Acyp2	5.91209	3.86634	7.21002	7.90124	5.44092
Ada	8.19532	6.20381	8.89167	7.44042	5.85544
Adad2	0	0.17032	0	0.0291371	0.0467908
Adal	7.41837	8.76638	10.2924	8.89493	9.9407
Adam10	20.7578	23.3194	21.3017	19.5442	18.7981
Adam11	1.82193	0.774171	2.84671	1.43515	1.81334
Adam12	5.15375	1.85078	0.284155	0.826734	1.61641
Adam15	20.5	13.3255	17.6426	18.5976	17.0614
Adam17	12.9084	15.1428	11.9838	11.9662	11.2703
Adam19	0.453762	0.0851327	0.0275106	0.0155823	0.0440864
Adam1a	0.631929	0.895388	0.653923	0.66723	0.693634
Adam1b	0	0.0653973	0	0.0155983	0
Adam20	0	0	0.0182469	0	0
Adam21	0	0.0608239	0.0800093	0.0181484	0.0292452
Adam22	55.269	22.1648	14.3927	8.5812	19.6635
Adam23	0.373178	0.136328	0	0.0292701	0.0308648
Adam24	0	0	0	0.0183167	0
Adam28	0	0.320615	0.0766696	0.0347788	0.0981006
Adam32	0	0.0368866	0.0647235	0	0.24415
Adam33	0.362737	0.167445	0.0755847	0.143925	0.0922446
Adam4	0.182817	0.0719782	0	0.0214986	0
Adam7	0	0.131765	0	0	0
Adam8	2.04666	2.99703	0.209444	1.21336	1.12084
Adamts1	0.264794	0.43415	0.456185	0.434217	0.785297
Adamts10	11.8962	16.3905	5.13126	11.215	8.78772
Adamts12	0.427248	0.341855	0.409432	0.377834	0.490852
Adamts13	0.883299	0.751303	1.5452	1.83808	0.62582
Adamts14	0.0752682	0	0.0249939	0.0484781	0.0234985
Adamts15	0.228909	0.14861	0.0817639	0.0842096	0.0952812
Adamts16	0	0.0510219	0.0178698	0	0.104946
Adamts17	1.11191	0.568859	0.670786	0.496698	0.428212
Adamts18	0.206678	0.0969079	0.352376	0.239537	0.164889
Adamts19	0.0842309	0.0729202	0	0.0976916	0.0788934
Adamts2	0.687339	0.639969	0.144159	0.156485	0.198055
Adamts20	0.654202	0.789848	0.17788	0.522159	0.522929
Adamts3	0	0	0	0	0.021048
Adamts4	2.28377	1.4498	2.57708	1.76165	1.84342
Adamts5	0.635981	0.475142	0.303207	0.216854	0.212035
Adamts7	0.868086	0.415407	0.153266	0.475884	0.348784
Adamts8	1.14675	0.680881	0.401946	0.426796	0.53941
Adamts9	3.63946	3.15587	2.14833	1.76524	2.72638
Adamtsl1	0	0.446223	0.020995	0.0440064	0.0192252
Adamtsl2	3.23333	4.10312	5.77503	3.91015	3.4329
Adamtsl3	0	0.0172031	0.0240852	0.0136407	0
Adamtsl4	0.423621	1.63487	1.08916	2.7453	0.85042
Adamtsl5	0.0483087	0.0627376	0.100723	0.0124579	0.0402226
Adap1	5.12946	3.71389	8.7343	5.5214	7.04735
Adar	30.4831	22.7806	15.539	14.2619	16.933
Adarb1	8.23379	7.78529	7.40275	5.73751	6.07211
Adarb2	3.62344	2.4367	0.673988	1.37105	2.0906
Adat1	7.40415	7.90618	6.32434	6.30514	6.37239
Adat2	4.67898	4.76661	9.14659	10.7654	5.98033
Adat3	3.41177	2.76561	1.70402	2.30223	1.7885
Adck1	4.19298	2.60081	3.90902	5.12119	6.08814
Adck2	10.8984	10.8053	7.17198	5.82036	8.59909
Adck3	8.64177	1.64384	6.01214	4.81902	7.4164
Adck4	2.54662	5.12086	8.42897	6.48217	7.70729
Adck5	4.70465	9.35057	7.20937	11.1181	8.37789
Adcy1	66.1798	40.3718	29.2576	31.1018	37.7226
Adcy10	0	0.0166631	0	0.246148	0.0396772
Adcy2	4.75569	3.61082	3.37843	1.99933	3.06166
Adcy3	28.409	21.3135	14.0708	16.1657	17.7407
Adcy5	0.389793	0.552412	0.555132	0.409789	0.531274
Adcy6	3.57972	4.68542	6.06589	5.83124	6.19504
Adcy7	3.28932	2.61337	5.90587	1.78456	1.9736
Adcy8	0	0.714703	0	0.644675	0.469693
Adcy9	5.21159	3.96141	4.88833	3.43546	4.15512
Adcyap1	0	0	0	0.0529966	0
Adcyap1r1	8.036	4.57832	3.62695	5.1319	6.59227
Add1	62.768	53.308	50.2166	50.0704	49.3772
Add2	6.9118	6.59415	5.87019	4.10157	6.51739
Add3	0.0965754	0.00986236	0.10198	0.0469911	0.0284537
Adh1	0	0	0.0510014	0	0.0462333
Adh4	0	0	0	0.119663	0
Adh5	60.6828	54.6645	96.2749	102.001	84.1595
Adh7	0	0.0380665	0.0266904	0.0302605	0.0122024
Adhfe1	0	0	0	0.0550589	0
Adi1	10.1142	14.8372	13.8283	20.3575	17.9758
Adig	0	1.2692	0	0	0
Adipoq	0	0	0	0	0.0381134
Adipor1	86.4156	69.6125	91.0154	85.6003	92.8267
Adipor2	53.5536	37.9084	35.5415	33.7696	44.2531
Adk	34.3459	43.9544	48.6574	56.1655	39.5185
Adm	0	1.37993	0.649504	0.82564	1.14627
Adm2	2.03574	1.30054	4.25407	1.42372	1.17452
Adnp	87.201	73.3565	45.9167	35.6506	46.341
Adnp2	17.6904	15.5103	15.7463	11.9586	15.9645
Ado	68.7268	39.7312	37.5194	28.5488	40.9234
Adora1	0.515644	0.277545	0.23645	0.835688	1.11849
Adora2a	0	0.20734	0.491167	0.1651	0.23261
Adora2b	0	0.0255945	0	0	0
Adora3	1.07887	0.785185	0.141201	0.0915591	0.386721
Adpgk	5.63582	3.68329	6.98583	7.94819	5.26873
Adprh	14.4466	14.4026	34.2757	29.6117	25.8954
Adprhl1	0	1.07535	0.621887	0.486022	0.211862
Adprhl2	26.1271	34.6399	64.5132	61.1105	49.7821
Adprm	8.83774	8.58884	11.446	17.673	8.73556
Adra1a	0.129245	0.111672	0	0.0238023	0.0288238
Adra1b	0.0801333	0.361433	1.24269	0.746798	0.305861
Adra1d	0	0.0247383	0	0	0.0713598
Adra2a	1.81541	2.94153	2.88974	2.21989	2.95987
Adra2b	0.10106	0.0765615	0.0459939	0.0130334	0.0736278
Adra2c	0.513695	0.505465	1.43533	1.65745	2.00511
Adrb1	0	0	0.0953037	0	0
Adrb2	2.40113	4.49145	5.14107	5.16728	4.1535
Adrbk1	58.2088	43.6247	41.5471	38.5725	38.6125
Adrbk2	3.03041	3.91157	5.75245	4.60024	3.86638
Adrm1	56.1364	70.4013	145.428	113.089	97.1914
Adsl	64.3034	54.3915	72.4802	70.5244	70.3913
Adss	52.2949	35.9579	32.9215	34.7946	39.2099
Adssl1	0	0.0802821	0.0282368	0.481123	0.205845
Adtrp	0	0	0	0	0.106904
Aebp1	4.33574	5.25105	4.0251	3.24786	3.87491
Aebp2	36.2313	48.4389	37.4139	45.9488	42.8963
Aen	22.4264	26.827	24.9419	31.0267	34.2126
Aes	271.323	316.414	525.88	510.968	465.509
AF366264	0	0.0556146	0	0	0
AF529169	0.0213445	0.00577332	0.00606227	0.00686676	0.00555243
Afap1	10.1857	11.0034	4.05272	5.36351	5.59709
Afap1l1	2.43874	1.89884	3.07032	2.86708	2.8826
Afap1l2	0.159122	0.314994	0.752481	0.178353	0.260266
Aff1	22.0785	15.4573	11.0562	8.32567	9.75731
Aff2	0.339653	0.109763	0	0.0396177	0.0733955
Aff3	8.03109	7.06723	4.1242	3.72851	4.77334
Aff4	100.283	54.8936	37.0031	30.2209	48.1945
Afg3l1	23.1297	28.855	23.7392	23.8013	24.9538
Afg3l2	24.7021	26.6255	34.5999	33.2301	30.2946
Afmid	2.09208	1.75845	2.12478	1.53366	3.27714
Aftph	28.5029	28.6795	21.0046	20.1602	21.1632
Aga	0	1.91585	3.68215	3.27901	1.49908
Agap1	45.0557	36.9119	26.8717	21.2793	26.7603
Agap2	1.55269	1.68007	1.23147	0.497656	1.16335
Agap3	35.476	36.6789	44.781	37.1663	35.8637
Agbl1	0.0116491	0.025896	0	0.0308815	0.0498063
Agbl2	0.0349604	0.0283748	0.0198802	0	0.009096
Agbl3	5.4794	6.28159	8.23462	13.7758	8.92308
Agbl4	0.441428	0.427375	0.675528	0.685743	0.227958
Agbl5	2.90375	0.649832	1.46472	1.23372	1.10954
Ager	0.0991053	1.2403	0.272413	0.666306	0.0797067
Agfg1	46.5645	43.1207	33.9789	35.78	37.0666
Agfg2	41.158	38.5543	31.1881	43.5762	39.6709
Aggf1	23.4984	23.97	24.0492	21.3519	21.1742
Agk	7.14276	9.36915	11.2132	13.0404	10.8045
Agl	5.29925	4.4678	3.25342	3.06519	3.61748
Agmat	0	0.0711657	0	0.0427879	0.102629
Agmo	0.405608	0.230078	0.0881601	0.0250159	0.0603371
Ago1	50.2483	37.0404	19.2383	17.0235	26.0668
Ago2	48.9278	30.5149	18.1858	12.9166	17.705
Ago3	14.9035	8.13273	4.59665	4.08131	3.74538
Ago4	0.00590346	0.0191621	0.020124	0	0.150754
Agpat1	124.606	90.0782	78.5243	74.3281	97.204
Agpat2	1.13215	0.28285	1.7871	2.45279	1.22843
Agpat3	74.8546	48.1233	63.7811	44.7758	64.7428
Agpat4	24.1283	17.3233	25.2058	27.4385	24.181
Agpat5	25.4957	22.2731	28.8175	25.9372	26.76
Agpat6	19.2884	17.9025	20.963	20.8898	20.2261
Agpat9	0	0.0460917	0.0161687	0.468211	0.0147744
Agps	23.8654	20.693	17.4615	14.3358	18.8566
Agrn	8.40397	8.89532	4.45671	6.56111	5.31232
Agrp	2.10796	0	1.48178	0.580945	0.701299
Agt	0.964006	0.696122	1.25862	0.714666	1.31478
Agtpbp1	59.844	31.5672	17.1462	17.323	17.1038
Agtr1a	2.697	4.08886	6.0451	7.69591	5.75718
Agtr1b	0	0.064332	0	0	0
Agtr2	0.159967	0	0	0	0
Agtrap	0.47725	4.59861	2.08143	1.61556	1.99721
Ahctf1	30.1515	37.5651	14.3918	16.5471	17.6857
Ahcy	4.83543	5.15595	1.80614	1.85899	2.93006
Ahcyl1	105.267	88.7838	67.1346	56.1336	65.7867
Ahcyl2	23.4838	31.7436	10.4498	10.996	12.0706
Ahdc1	104.673	78.2031	49.9064	37.1605	57.5572
Ahi1	33.5404	28.3537	21.9176	19.8376	27.1586
Ahnak	0.942382	0.190552	0.0823226	0.0798883	0.140147
Ahnak2	0	0.173201	0.0331509	0.090561	0.0451737
Ahr	0.413722	0.713233	0.549976	0.623113	0.752178
Ahrr	0.356652	2.70854	0.211207	0.253781	0.26864
Ahsa1	72.0455	113.519	92.9112	176.355	134.901
Ahsa2	41.7132	36.6877	19.5926	35.9687	28.9653
Ahsg	0	0	0.351885	0	0
AI118078	3.00031	2.31161	3.17784	3.33559	3.8947
AI182371	0.305987	0.294211	0.321751	0.869115	1.28967
AI314180	76.4858	45.3938	29.6114	30.2066	31.3764
AI317395	0.0462572	0.133546	0.0702923	0.0398689	0.0160526
AI413582	0	2.33507	2.44912	4.45925	2.11054
AI429214	0	0.0242722	0.0511926	0.0581312	0
AI464131	2.38555	3.24555	2.49387	2.80205	3.299
AI467606	0	0	0	0.05806	0
AI481877	0.0674154	0.0364768	0.009583	0.0325788	0
AI593442	0	0	0	0.276421	0.259395
AI597479	10.5341	13.4029	12.9046	14.9307	14.1114
AI606181	1.80676	3.62572	2.39344	1.04414	1.49862
AI661453	0.136945	0.0697369	0.0732769	0.0622755	0.0754496
AI837181	13.9321	17.8147	28.9328	25.2878	20.5327
AI846148	7.10299	7.68865	12.35	12.9192	11.0112
AI854703	0.422356	0.291013	0.389797	0.324398	0.39209
AI987944	3.33888	1.80741	0	2.11839	3.20249
Aicda	0	0.0188347	0	0	0
Aida	36.2188	38.1034	29.8521	36.1002	30.4545
Aif1	0.816018	0.446882	0	0	0
Aif1l	32.1161	25.6937	42.7676	44.6993	45.1813
Aifm1	19.2276	21.8812	14.1748	21.5297	19.4264
Aifm2	2.35926	2.78948	5.6082	4.63324	6.10014
Aifm3	0.0767428	0.0830845	0.182689	0.133052	0
Aig1	36.347	31.5913	61.2559	53.496	56.6985
Aim1	0.175116	0.284204	0.305099	0.202859	0.334068
Aim1l	0.394796	1.17553	0.780907	0.372951	0.201896
Aim2	0.144421	0.06677	0.526545	0.266323	0.0642031
Aimp1	56.2793	60.5682	114.746	108.583	93.1748
Aimp2	44.2893	45.1765	68.4325	65.2956	61.1568
Aip	31.5958	33.6893	76.2701	74.1725	54.6121
Aipl1	0	0.254712	0.249387	0.165092	0.208671
Aire	0.418152	0.134047	0	0.0710965	0.0859361
Ajap1	0	0.0578084	0.0608235	0.241415	0.486421
Ajuba	0	0	0	0.0306024	0.0246791
AK010878	10.6547	10.4472	10.0854	17.5182	10.014
Ak1	0.942951	1.72963	0.722117	1.35864	1.14147
AK129341	0	0	0	0.0134667	0
AK157302	0	0	0.0517301	0	0.165075
Ak2	95.1766	133.849	177.427	192.978	167.307
Ak3	34.2249	24.7589	27.3773	28.0457	28.5429
Ak4	18.6037	29.1444	34.6821	29.3291	29.3089
Ak5	8.46388	7.7024	11.7239	8.77836	9.12612
Ak6	72.2594	97.5365	131.532	167.601	117.122
Ak7	0.13109	0.070951	0.194082	0.118509	0.177397
Ak8	0	0.0934293	0.361839	0.149551	0.802398
Ak9	0.0717976	0.0956074	0.0188245	0.0355386	0.063215
Akap1	30.4823	32.6406	29.4606	28.0059	29.8858
Akap10	14.2641	11.1155	10.3115	10.1406	9.35548
Akap11	36.6042	27.0789	14.0901	15.0014	18.3735
Akap12	33.3417	23.8251	14.8393	12.0273	16.025
Akap14	0	0.0529888	0.0559082	0.0635052	0.0509492
Akap17b	4.72471	3.84427	3.80857	2.96592	2.62617
Akap2	7.20826	7.4399	3.6337	2.10993	4.68048
Akap5	4.7954	2.22621	1.14672	1.39702	1.99499
Akap6	0.0278873	0.00822725	0.0489202	0.0358404	0.00791274
Akap7	9.18047	18.055	10.977	9.56885	11.0232
Akap8	50.452	55.6941	37.3584	42.8105	42.0278
Akap8l	20.4114	19.0497	19.7741	23.8896	21.5561
Akap9	36.0333	15.5707	7.74403	6.33245	7.13035
Akip1	14.2644	9.51336	20.2035	19.5222	14.7223
Akirin1	19.392	26.2861	38.9908	37.0643	28.0712
Akirin2	59.4576	62.6516	82.0774	81.174	68.7441
Akna	2.77763	1.91762	3.49462	1.79863	1.82162
Aknad1	0.0756073	0	0.0874479	0.0508892	0
Akr1a1	128.309	170.278	312.923	334.063	294.277
Akr1b10	4.45936	2.12092	2.64384	4.78694	4.0018
Akr1b3	14.417	17.9531	27.354	21.0465	19.4937
Akr1b7	0	0	0	0.0482792	0
Akr1b8	0	0.260451	1.10194	0.581985	0.178854
Akr1c12	0	0	0.173209	0	0
Akr1c13	0.922266	0.30748	2.3359	0.984638	0.549958
Akr1c19	0.159682	0.100788	0.461883	0.330932	0.0276943
Akr1c21	0	0.216493	0	0	0.041624
Akr1cl	0	0.642952	0.0970394	0.15654	0
Akr1d1	0	0.0496235	0.0348247	0	0
Akr1e1	9.43797	6.04379	13.561	17.1008	8.1321
Akr7a5	86.5929	76.33	110.136	148.946	153.53
Akt1	155.644	160.424	175.614	174.315	176.278
Akt1s1	80.8864	85.1677	137.031	139.607	142.154
Akt2	91.7505	78.5957	75.9416	78.2378	85.8023
Akt2-ps	0.443068	0.171497	0	0.0412249	0
Akt3	105.492	82.1679	65.4389	45.6393	68.3408
Aktip	22.9334	31.729	34.8634	31.7369	33.0795
Alad	31.4587	29.7262	34.9562	32.8462	30.6214
Alas1	6.57358	9.92932	11.4504	12.2426	10.8487
Alas2	0.504642	0.227901	0.433736	0.56909	0.813976
Alb	0	0.0456584	0	0	0
Alcam	27.0857	26.9605	26.7582	15.5932	16.6534
Aldh16a1	6.57738	6.65506	6.48028	6.69538	7.96754
Aldh18a1	73.3258	89.0855	52.7994	50.9796	52.0733
Aldh1a1	0.291937	0.0903357	0.214259	0.108109	0.173725
Aldh1a2	0.186324	0.665823	1.59427	0.385995	0.426828
Aldh1a3	0.466231	0.0511123	0.119249	0	0.0319875
Aldh1a7	0	0.224191	0.23632	0.321939	0.0862288
Aldh1b1	2.43309	2.06291	3.13445	2.49	2.28884
Aldh1l1	0	0	0	0.591054	0.512024
Aldh1l2	51.435	51.0236	22.7243	19.1849	25.1067
Aldh2	1.02944	1.17967	0.250417	1.48044	1.11233
Aldh3a1	0	0	0.0293448	0	0
Aldh3a2	4.7875	7.58345	7.13432	6.66372	6.14937
Aldh3b1	0.324563	0.100447	1.21839	0.481282	0.434618
Aldh3b2	0	0	0	0	0.0413729
Aldh4a1	78.8113	64.5476	50.0175	67.9072	77.029
Aldh5a1	8.44524	7.4624	6.91577	6.51463	6.40319
Aldh6a1	5.34308	4.05215	4.9902	6.48352	6.25214
Aldh7a1	10.2281	15.8436	13.6673	19.1953	20.3962
Aldh8a1	0.309897	0.25542	0.532775	0.2132	0.0936593
Aldh9a1	23.3171	23.1737	21.3257	27.2155	26.5592
Aldoa	362.202	376.256	1055.93	883.207	954.23
Aldoart2	0.0536797	0	0	0	0
Aldob	0	0.324873	0.0243181	0.110438	0.0665388
Aldoc	3.20152	2.67108	15.6224	13.2766	11.9564
Alg1	5.08963	8.07873	8.70472	10.8605	8.56151
Alg10b	35.7537	42.6971	28.7871	27.0214	29.0383
Alg11	6.15708	4.66385	4.89448	5.05178	10.4578
Alg12	6.00013	5.9626	4.68684	6.35459	4.53592
Alg13	18.8006	11.051	9.91137	11.9138	8.64529
Alg14	5.21861	5.78869	5.38163	6.9281	6.02631
Alg2	36.2272	40.2569	49.6092	51.7523	51.5256
Alg3	7.01377	7.88699	16.7515	12.5046	13.8622
Alg5	12.8683	11.048	21.8545	22.9313	15.8606
Alg6	6.05402	5.18981	5.99275	5.51652	4.11858
Alg8	14.1823	17.9006	12.0055	12.3789	11.7163
Alg9	10.4843	12.816	16.2311	13.0644	13.1838
Alk	1.29228	1.16656	1.52578	0.717233	0.913865
Alkbh1	18.2102	20.8807	13.8416	26.5492	23.9482
Alkbh2	7.06378	8.66551	17.2994	16.5931	10.0548
Alkbh3	19.9178	18.3312	30.4428	25.4824	19.6873
Alkbh4	3.94221	3.52514	6.90758	6.39144	4.41235
Alkbh5	102.423	56.0448	54.1021	45.5788	67.4831
Alkbh6	16.5339	16.2333	20.2804	29.0647	20.227
Alkbh7	5.75841	6.89938	11.5721	19.3578	11.7437
Alkbh8	8.91776	6.41463	5.4419	4.80628	5.61321
Allc	0	0	0	0	0.0698502
Alms1	16.1226	8.73943	3.56044	3.79226	5.34877
Alms1-ps1	0.0196018	0.0212274	0.223697	0.304694	0.142881
Alms1-ps2	0.20797	0.180433	0	0	0.173451
Alox12	0.0135815	0.181392	0.0154699	0.0175439	0.084829
Alox12b	0	0	0	0.0444696	0.0536761
Alox15	0	0	0.0395994	0	0.0903864
Alox5ap	0	0.0826543	0.306282	0.348606	0
Alox8	0	0.0135775	0	0	0.0652842
Aloxe3	0	0	0.0190787	0	0.0261902
Alpi	0	0	0	0.0232604	0
Alpk1	0	0.103674	0	0	0.0373898
Alpk2	0.14656	0.557477	0.255201	0	0.0765245
Alpk3	0.0545976	0.0722011	0.0344675	0.0156183	0.0315627
Alpl	8.0782	7.63815	11.846	10.245	10.3833
Als2	12.5037	10.0178	7.56777	6.05114	7.42968
Als2cl	0.178729	0.0836998	0.389207	0.219223	0.362227
Alx3	0.510348	0.0753823	0.742097	0.0601984	0.314088
Alx4	0.274851	0.192914	0.236455	0.143526	0.170068
Alyref	57.1097	89.9518	113.575	125.49	111.49
Alyref2	4.09967	3.67706	2.82292	4.77023	2.75805
Amacr	0.579275	1.25435	2.16445	2.70525	1.80929
Ambra1	24.1916	26.8172	15.3561	18.7465	25.8013
Amd-ps3	0.97351	1.58249	0.592233	1.26739	1.29958
Amd-ps4	0	0	0	0.0673497	0
Amd1	39.6324	53.5154	37.9772	51.0748	50.3976
Amd2	2.8844	3.47825	2.98196	3.67531	4.54322
Amdhd1	0.103588	0.224324	0.275632	0.402112	0.503321
Amdhd2	11.4646	4.04873	7.70328	6.04999	7.53841
Amer1	6.3521	5.28178	3.10437	2.89715	3.35376
Amer2	9.42642	6.91951	4.63812	3.97522	4.77229
Amer3	5.83105	4.43373	3.52557	4.03029	4.67532
Amfr	62.7983	67.5675	82.5731	65.6121	71.8241
Amh	0.159647	1.26842	0.699944	1.00278	0.803801
Amhr2	0	0.0966191	0	0.115695	0
Amigo1	17.8458	12.7702	16.0924	12.9572	14.2281
Amigo2	3.19587	1.77752	1.33631	2.55776	2.28925
Amigo3	2.09062	2.38731	1.2103	1.30975	1.76851
Ammecr1	13.8394	9.11523	4.97519	5.04647	6.00072
Ammecr1l	18.3111	20.3851	14.2244	16.4051	17.1977
Amn	0.260264	0.197377	0.119048	0.642463	0.216887
Amn1	2.91788	7.14164	6.87293	9.34257	8.14005
Amot	9.16476	7.72667	3.63926	2.71075	4.25544
Amotl1	12.8165	11.9046	10.003	6.50263	10.5822
Amotl2	3.61421	5.33832	8.34482	7.00333	3.72185
Ampd1	0	0	0	0.0232035	0
Ampd2	21.1009	21.2733	23.8191	21.768	20.3473
Ampd3	0.844826	2.41531	2.01776	1.97618	2.34026
Amph	4.53667	5.53238	7.14078	4.8052	6.27966
Amt	2.01551	6.70735	4.37317	5.07173	2.35672
Amy1	0	0.955147	0.543725	0.354262	0.64586
Amy2a4	0.0107503	0	0	0.0138686	0
Amy2a5	0	0.011642	0	0	0
Amz1	6.82629	0.421348	5.30567	2.7572	1.06195
Amz2	38.0869	50.523	61.0568	59.2233	54.0589
Anapc1	95.8417	67.4136	30.7395	27.8103	41.0145
Anapc10	2.55083	3.38046	4.92766	5.57024	4.09013
Anapc11	28.7918	53.7303	97.9852	107.081	63.8758
Anapc13	7.08419	32.8839	57.1597	93.5997	52.1957
Anapc15	17.1944	25.2362	35.2319	34.1161	24.9679
Anapc16	34.4734	36.7191	64.5728	80.7996	51.8977
Anapc2	32.4441	31.8201	33.6482	32.3953	33.2749
Anapc4	50.7711	57.329	47.32	44.6942	46.2826
Anapc5	105.674	107.917	103.826	75.2761	88.7735
Anapc7	23.4994	32.4977	29.2576	28.4307	31.2759
Ang	0	0	0.482062	0.110474	0
Angel1	3.88109	2.71069	2.15511	3.47484	3.47515
Angel2	21.8856	22.985	15.5985	18.6517	18.7762
Angpt1	3.54604	4.28962	2.41804	3.23116	3.54562
Angpt2	0.247836	0.121929	0.0512888	0.0726816	0.208684
Angpt4	0.503663	0	0.0205175	0.0232833	0
Angptl1	0	0.0337534	0	0	0
Angptl2	4.54545	5.33513	2.05685	5.57281	6.31189
Angptl3	0.174441	0	0.0352477	0	0.0363255
Angptl4	0	0	0.594275	0	0
Angptl6	2.07388	3.87866	8.94063	7.39013	4.38031
Angptl7	0.492397	0.277283	0	0.204113	0.102549
Ank	70.4334	48.8705	57.5224	55.6863	64.3961
Ank1	16.2645	6.81074	4.40859	5.96636	7.93514
Ank2	58.3431	39.683	20.6518	19.3721	25.1216
Ank3	18.3121	12.2771	8.58503	5.98167	10.0237
Ankdd1b	0	0.114041	0.0555883	0	0
Ankef1	0.721547	3.30928	0.694119	0.254347	0.533667
Ankfn1	0	0.5127	0	0.18128	0.309939
Ankfy1	45.2254	31.65	22.4826	18.2248	25.0436
Ankhd1	121.78	79.543	40.3639	35.9945	42.3002
Ankib1	12.0864	11.6661	10.3466	9.43078	11.0195
Ankle1	11.7689	17.6557	5.90221	7.9275	5.54403
Ankle2	8.57104	10.1248	5.42089	4.82134	5.86582
Ankmy1	0	0.0134995	0	0.0322033	0.0259636
Ankmy2	8.73115	9.41688	14.0427	11.0325	12.1857
Ankra2	2.88522	5.14846	8.04569	9.37806	5.8285
Ankrd10	12.5946	15.2358	26.9132	34.2214	24.8471
Ankrd11	99.6078	66.9998	45.4739	26.8551	37.2489
Ankrd12	22.6555	17.6714	8.29851	7.78871	12.0894
Ankrd13a	94.5619	69.8377	62.9587	52.2255	67.7011
Ankrd13b	54.3343	50.4556	43.7368	43.2867	48.5744
Ankrd13c	29.556	25.7729	15.8057	20.4546	24.0966
Ankrd13d	2.71974	2.3214	2.7648	3.24878	2.39565
Ankrd16	10.7856	16.6428	5.04781	9.07598	7.75038
Ankrd17	37.378	27.6994	15.0714	14.3205	18.6685
Ankrd2	0	0	0.207802	0.118383	0
Ankrd23	1.74455	1.57051	0.564567	1.17325	1.28591
ANKRD23	0	0	0	0.0726699	0
Ankrd24	12.7538	8.05473	7.7987	10.5002	7.77258
Ankrd26	7.16526	10.3001	4.65102	5.01245	5.34122
Ankrd27	11.7523	11.5118	8.75493	6.97636	7.84823
Ankrd28	12.146	12.9054	14.5249	12.1294	11.2821
Ankrd29	3.40585	3.27067	6.11677	2.2074	6.03305
Ankrd32	14.72	13.3505	13.7357	11.9513	12.5771
Ankrd33b	5.40936	5.19659	12.2319	5.11948	5.01241
Ankrd34a	0.128392	0.0868802	0.365894	0.0415098	0.033418
Ankrd34b	8.12576	8.96234	7.39602	7.28031	8.76469
Ankrd34c	0	0	0	0.00918995	0
Ankrd35	0.17631	0.0562929	0.0668613	0.110755	0.063788
Ankrd36	0	0	0.0597361	0	0
Ankrd37	2.23329	7.80546	22.0456	34.9146	16.2635
Ankrd39	0	1.68346	3.52793	3.95961	3.2136
Ankrd40	66.1552	57.8881	65.0964	52.7056	62.7195
Ankrd42	3.19629	1.00631	0.480325	1.14558	1.30875
Ankrd44	37.0592	31.1554	14.7562	14.2458	18.4002
Ankrd45	1.22776	0.0931632	1.28571	0.530249	0.179185
Ankrd46	15.6206	15.3328	29.6255	28.9145	24.3088
Ankrd49	6.72845	2.99179	2.52571	6.61869	3.71344
Ankrd50	35.0334	30.1613	30.8099	16.1943	30.1899
Ankrd52	39.8006	29.9913	12.3899	13.0658	16.9725
Ankrd53	0.912508	1.31808	0.289793	0.4609	0.369637
Ankrd54	31.376	36.3454	46.5415	45.4517	40.8095
Ankrd55	0.190714	0.259289	0.278187	0.494298	0.86242
Ankrd6	14.452	18.2063	16.3237	14.5006	18.8706
Ankrd61	0.179777	1.11393	0.518144	0.388852	0.384464
Ankrd7	0	0	0	0	0.0440085
Ankrd9	5.40459	3.0068	4.86683	6.10328	4.67424
Anks1	1.79804	2.79869	2.7666	2.3909	3.66423
Anks1b	13.4771	13.6395	14.8339	12.2845	10.394
Anks3	4.58997	7.18091	9.45402	11.3825	6.54169
Anks4b	0	0.0552314	0.0232265	0	0
Anks6	9.20003	6.66169	5.26926	6.98182	7.24528
Ankub1	0.45893	0.414044	0.0697363	0.197764	0.191113
Ankzf1	4.84043	8.72098	7.24893	10.5976	9.20886
Anln	57.53	57.2094	31.1727	24.4166	30.0116
Ano1	0	0.2278	0.0295052	0.531648	0.00900009
Ano10	17.1015	12.1747	16.9885	15.1838	18.5826
Ano2	0	0.0165207	0	0.0591811	0.0635463
Ano4	0.683988	0.742324	0.24271	0.346057	0.768381
Ano6	11.2251	7.85414	7.41199	5.50019	6.13868
Ano7	0	0.0298215	0	0	0
Ano8	25.8854	33.0198	36.9777	34.8667	31.9708
Anp32-ps	0	0	0	0.959355	0
Anp32a	204.701	352.03	457.468	481.187	388.23
Anp32b	218.601	253.259	299.928	268.918	223.118
Anp32e	259.168	310.696	283.472	196.336	233.907
Anpep	0.95632	0.52303	2.33117	0.655081	1.02752
Antxr1	0	0	0	0.124389	0
Anxa1	0	0.108648	0	0.0689559	0
Anxa11	10.229	13.008	16.9522	15.1233	13.8062
Anxa2	0.919359	1.78663	4.28547	4.93093	4.03001
Anxa4	4.21205	7.42875	8.16576	9.66704	7.00862
Anxa5	7.39135	10.6029	14.2206	20.8895	18.9292
Anxa6	17.0515	18.3885	16.2298	22.7111	28.9496
Anxa7	0	3.17303	6.87335	2.35667	4.09301
Anxa9	0.36126	4.42849	0.242054	1.6691	0.245153
Aoah	0	0	0	0.0180792	0
Aoc2	4.78556	3.80202	1.45236	2.47162	2.84045
Aoc3	0.169542	0.0582676	0	0.069403	0.0186786
Aox1	0	0.112115	0.152135	0.0401145	0.0897193
Aox2	0	0	0.0229384	0	0
Aox3	0	0	0	0	0.00888763
Aox4	1.19943	0.622856	0.384857	0.482053	0.794622
Ap1ar	27.5258	30.7079	28.914	28.948	25.9754
Ap1b1	50.0446	40.0465	34.3183	31.0912	41.904
Ap1g1	81.1856	57.1296	42.6225	34.7143	46.3493
Ap1g2	8.5279	9.18674	4.78623	7.42509	7.30158
Ap1m1	97.0439	96.3385	105.385	108.384	99.9228
Ap1m2	0.025935	0	0	0	0
Ap1s1	87.348	98.6243	155.276	171.285	136.025
Ap1s2	22.7428	20.6057	17.461	18.613	21.9649
Ap1s3	5.31261	7.81649	9.77602	10.9167	10.8377
Ap2a1	48.8291	44.4882	39.0272	36.6649	40.3277
Ap2a2	71.9667	52.725	43.2441	35.5271	45.2635
Ap2b1	140.939	82.334	56.6887	51.2096	73.2676
Ap2m1	189.397	235.697	275.926	283.524	277.17
Ap2s1	43.4008	70.826	135.001	166.754	110.715
Ap3b1	45.8257	29.2439	23.0006	21.5871	29.7372
Ap3b2	46.9266	46.6829	27.819	30.8764	38.8085
Ap3d1	82.4994	57.5142	42.147	36.7771	52.5248
Ap3m1	49.9928	42.122	34.1549	37.7214	39.4227
Ap3m1-ps	0	0.0410299	0	0	0.0394441
Ap3m2	0	1.08371	0.952059	0.228046	0.343302
Ap3s1	33.5912	34.0414	37.5367	53.271	44.2602
Ap3s1-ps2	0	0	0	0	0.130092
Ap3s2	14.1136	15.3652	18.8485	18.0872	20.1404
Ap4b1	4.4455	4.53263	6.65515	5.23963	4.4163
Ap4e1	9.76542	10.1375	5.67135	4.99048	6.15917
Ap4m1	28.1943	37.5378	27.9095	35.3567	28.7647
Ap4s1	8.0448	7.50458	11.1883	16.4917	11.9714
Ap5b1	3.4694	3.1154	1.67628	1.88392	2.32559
Ap5m1	4.80609	5.16043	3.72435	3.73104	3.78583
Ap5s1	4.67167	9.19381	11.825	10.1355	11.5718
Ap5z1	3.53342	2.90927	2.2203	3.92926	3.46336
Apaf1	12.753	6.89273	4.87265	5.39795	6.07151
Apba1	9.53683	10.0291	7.5259	6.47438	8.1507
Apba2	33.9993	25.2137	24.7085	23.0271	29.2936
Apba3	9.49568	10.9195	17.8643	14.7962	14.822
Apbb1	25.1507	22.1516	33.9346	29.0188	28.0568
Apbb1ip	0	0.031726	0	0	0.0305104
Apbb2	21.1738	22.7754	9.50969	9.2516	12.6795
Apc	94.6951	54.8712	25.0119	15.0964	25.9121
Apc-ps1	1.56425	0.642217	0.706313	0	1.64149
Apc2	68.7996	21.9144	18.9711	18.4834	21.2945
Apcdd1	3.40381	4.84441	9.7796	4.30427	4.76543
Apeh	11.9968	11.9184	11.9667	16.4818	17.384
Apex1	95.545	101.912	158.728	217.371	167.303
Apex2	10.3113	9.9737	9.27973	11.1976	8.6154
Aph1a	18.7646	27.8762	46.5553	50.6688	42.8521
Aph1b	4.9382	4.22212	4.85559	6.14756	6.69266
Aph1c	0.127514	0.760161	0.136438	0.231889	0.96174
Api5	51.4551	66.8393	75.4783	69.7825	71.4866
Apip	12.3329	14.0978	19.3243	21.9808	15.0235
Apitd1	4.79825	14.8858	19.3107	19.5118	17.0868
Aplf	3.40983	4.83925	4.19385	3.05815	2.73913
Apln	2.04798	2.24474	2.77224	3.759	2.84245
Aplnr	0	0	0.0245976	0	0
Aplp1	52.6435	52.793	96.3215	82.1002	70.8958
Aplp2	84.5832	110.024	138.79	113.565	131.982
Apmap	8.81166	13.3514	25.2862	15.2708	13.7152
Apoa1	0	0	0.0565067	0	0
Apoa1bp	42.5995	26.4569	54.7519	49.5113	45.5605
Apoa2	0	0.913659	0.503753	1.7624	1.75091
Apoa5	0	0	0	0.0706481	0.018942
Apobec1	0.130361	0	0	0	0
Apobec2	0.162272	0.351754	0.743766	0.465207	0.371999
Apobec3	28.7831	24.2014	15.4534	16.481	18.8334
Apobr	1.7986	0.293618	0.0864469	0.111997	0.0225891
Apoc1	0	0	0.175294	0	0
Apod	0	0.111594	0	0	0
Apoe	3.12365	6.35759	3.4606	5.91916	2.98697
Apoh	0	0	0.191504	0	0
Apol10b	0.108456	0.176159	0.103093	0	0.0752854
Apol6	0.189709	0.0456584	0.0240665	0.0273231	0.109757
Apol7e	4.3909	4.69264	0.875153	0.794638	0.818606
Apol8	0	0.0331098	0	0	0.0477585
Apol9a	0	0	0	0.0772118	0.184993
Apold1	1.0342	2.57939	4.43978	2.814	2.69113
Apom	0.757958	1.15146	0.465883	0.730468	0.895968
Apon	0.033124	0	0.151855	0.129533	0.0345171
Apoo	29.1209	28.3043	47.0732	54.5062	42.1192
Apoo-ps	3.76426	8.47252	0	0	0
Apool	5.31349	3.13508	3.34111	5.63357	4.32387
Apopt1	24.7892	15.6775	25.6884	31.0545	20.6269
App	43.1421	42.0584	80.6155	48.1942	49.4776
Appbp2	22.5345	22.5589	19.2317	17.8025	21.4159
Appl1	18.2673	20.6655	13.6758	12.7308	13.6213
Appl2	30.0221	41.6672	23.1833	40.062	32.354
Aprt	48.2688	80.2347	197.161	220.225	141.229
Aptx	10.1173	10.1333	10.8858	11.6577	10.7226
Aqp1	0	0.136397	0.107698	0.223989	0.114766
Aqp11	0	0	0	0.397058	0
Aqp2	0	0	0.111664	0.126988	0.101544
Aqp3	0	0.188843	0.142336	0.12935	0.0518782
Aqp4	0.00769305	0.0416231	0.0349856	0	0
Aqp5	0.487538	2.08614	5.3772	4.87357	7.15623
Aqp7	1.06528	0.897276	0.0450279	0	0.0205426
Aqp9	0	0.0508019	0.116743	0	0.113988
Aqr	26.8821	31.8099	25.733	21.9371	24.0431
Ar	0.238205	0.220882	0.0128804	0.121553	0.192765
Araf	32.9445	31.9742	32.4642	47.8508	29.1803
Arap1	7.42056	1.57696	0.837039	1.39145	1.44233
Arap2	0.604568	0.51759	0.10153	0.169121	0.218462
Arap3	0	0	0.016989	0	0
Arc	4.46158	6.12838	6.93284	6.2449	6.48863
Arcn1	74.4356	67.2333	65.7677	59.6548	69.817
Arel1	30.7323	24.6287	11.2068	21.1627	26.1799
Arf1	88.7195	153.984	216.039	247.382	188.755
Arf2	12.7558	18.5097	31.3426	27.8996	25.2108
Arf3	45.3634	39.7984	40.9736	34.8515	42.0003
Arf4	82.9271	88.7628	123.282	145.972	132.668
Arf5	108.466	128.401	178.135	183.95	170.646
Arf6	77.611	100.564	114.479	115.852	110.364
Arfgap1	36.1798	38.1041	30.1272	35.7012	34.146
Arfgap2	59.6909	47.8852	39.5767	45.8615	41.9547
Arfgap3	6.32071	6.77479	9.52805	11.6059	10.3479
Arfgef1	64.6567	41.8798	24.8492	22.899	29.5024
Arfgef2	17.1247	13.0248	9.41822	7.20149	8.10545
Arfip1	34.5083	32.2567	36.4063	34.947	36.2116
Arfip2	74.9885	39.0815	50.7164	43.4419	48.6983
Arfrp1	24.0865	23.1375	21.4375	31.4419	27.646
Arg1	0	0	0.141587	0	0.0966062
Arg2	0.483417	0.384222	1.55089	0.923821	0.503724
Arglu1	14.7965	16.3592	13.7763	18.6636	16.2594
Arhgap1	24.0141	20.2734	22.0998	21.9916	17.5638
Arhgap10	23.3667	15.8641	16.3755	10.4849	13.7465
Arhgap11a	58.1613	58.7909	39.1236	25.8182	30.4747
Arhgap12	17.8138	15.9672	16.5486	13.0585	14.7417
Arhgap15	0.397597	0.00902644	0	0	0
Arhgap17	10.188	10.2626	9.98932	8.10533	6.74186
Arhgap18	0.854955	0.972794	1.24746	1.66872	1.64284
Arhgap19	21.369	17.13	11.6705	9.87365	10.1616
Arhgap20	2.75903	2.2368	2.01907	1.52205	1.50731
Arhgap21	40.3846	43.0438	29.4316	26.6838	35.6145
Arhgap22	0	0	0	0.115024	0.0412175
Arhgap23	19.5324	14.1354	17.3332	12.6234	13.467
Arhgap24	11.5155	10.0201	7.26718	9.65892	11.3501
Arhgap25	0.0326888	0.0589664	0	0	0.0113413
Arhgap26	3.77211	2.90852	0.904512	1.32764	1.80174
Arhgap27	0	0.365749	0.0650672	0.128916	0.0475997
Arhgap28	49.9908	38.2014	21.3838	31.4678	36.5711
Arhgap29	0.744564	0.653221	1.90597	0.570064	0.900444
Arhgap30	0.00876707	0.018975	0.0454643	0.0746488	0.0547445
Arhgap31	3.12346	1.93152	1.00744	0.775379	1.0914
Arhgap32	51.7003	45.5791	35.5045	19.1833	30.4394
Arhgap35	98.3016	56.8633	38.0381	30.9042	45.8374
Arhgap39	11.2933	13.3687	7.35583	11.9531	11.1303
Arhgap4	0.800474	1.74225	0.744997	1.34992	1.63661
Arhgap40	0	0	0	0	0.180087
Arhgap42	0.107601	0.0547881	0.0143861	0.0162976	0.0461048
Arhgap44	3.43044	3.37462	2.44163	2.84309	3.40611
Arhgap5	19.579	16.4627	12.4873	9.37779	12.6816
Arhgap6	0.226023	0.426803	0.485651	0.0944375	0.375058
Arhgap9	0	0	0	0	0.0769341
Arhgdia	263.385	282.618	402.402	358.518	347.016
Arhgdib	0	0	0.0783873	0	0
Arhgdig	3.7656	4.59319	12.512	9.82906	8.4856
Arhgef1	46.7949	56.1784	24.3597	37.0009	30.7484
Arhgef10	9.96167	6.26447	4.76303	4.5093	4.67538
Arhgef10l	79.2932	58.4813	61.5715	72.8233	95.1345
Arhgef11	9.24038	10.4025	8.10539	7.21307	7.43961
Arhgef12	21.3239	17.5023	11.9707	9.86305	13.4065
Arhgef15	0.793931	1.0208	1.07322	0.576387	0.537621
Arhgef16	0	0	0.0176174	0	0
Arhgef17	6.90957	3.49151	3.02154	3.50319	4.4282
Arhgef18	26.2477	35.1293	32.6821	30.1612	30.4522
Arhgef19	27.1923	28.0693	37.9385	31.5356	39.5096
Arhgef2	132.068	90.295	73.7857	65.5493	74.6457
Arhgef26	4.56274	4.2307	3.47154	2.78339	3.38485
Arhgef28	2.13385	0.923586	1.48007	1.38814	1.52805
Arhgef3	0	0	0.496267	0	0.0581837
Arhgef37	0.125094	0	0	0.016151	0
Arhgef38	0.0294984	0	0	0	0.00613901
Arhgef39	7.02659	16.4906	9.57132	15.4042	10.029
Arhgef4	2.6501	3.5713	2.46276	4.21685	3.84276
Arhgef40	4.67601	9.6447	4.72469	6.10332	4.12362
Arhgef5	1.52812	2.35826	0.466964	0.698739	0.536877
Arhgef6	1.25666	0.208178	0.0639615	0.0944094	0.0288065
Arhgef7	74.0612	66.8058	51.1612	42.0873	50.2188
Arhgef9	0.727994	0.135188	0.52635	0.0720888	0.229202
Arid1a	101.874	81.1905	41.1846	29.2729	38.2754
Arid1b	11.9444	16.5282	2.28019	5.43189	8.585
Arid2	53.862	45.8298	34.1074	27.6616	32.621
Arid3a	0.908804	0.73027	1.24145	0.852146	0.996391
Arid3b	5.07237	4.04806	1.54539	3.7182	5.07616
Arid3c	0	0.306511	0.243215	0.293844	0.0368341
Arid4a	10.6294	8.63651	6.86535	5.93771	6.87197
Arid4b	25.1494	20.0943	14.3484	12.511	15.5687
Arid5a	11.7918	10.8329	5.02596	4.12784	7.59427
Arid5b	1.18694	0	0	0	0
Arih1	53.9021	52.7261	42.8548	46.1598	47.9191
Arih2	35.0453	28.8662	31.6488	28.6702	27.7824
Arl1	41.12	51.8514	78.992	80.2889	65.7445
Arl10	17.4696	15.0429	13.8573	11.4894	11.8993
Arl11	0	0	0	0.0801494	0
Arl13a	0	0.027441	0.115837	0	0
Arl13b	4.89182	7.07252	9.87564	7.8666	9.02547
Arl14ep	47.1527	37.0345	36.3255	24.9981	28.6956
Arl14epl	0.0391412	0.0211937	0	0.0253504	0
Arl15	6.57798	11.6851	11.1172	10.3776	11.1498
Arl16	6.18115	13.3257	21.9425	13.7916	11.0252
Arl2	9.73003	17.6536	28.917	27.2958	17.2129
Arl2bp	83.2805	110.161	136.496	149.315	141.353
Arl3	70.2431	61.0797	148.168	138.407	110.539
Arl4a	16.8714	15.6526	17.1845	18.5565	16.0848
Arl4c	23.3647	19.9124	24.5308	19.3148	21.5365
Arl4d	0.369334	0.181968	0.38487	0.262655	0.454853
Arl5a	37.9844	30.7117	21.1888	18.8294	26.9699
Arl5b	34.2989	25.6979	21.2086	19.4332	24.2765
Arl5c	0	0.464807	0.355409	0.361869	0.0298497
Arl6	14.2598	13.2767	16.0263	17.9714	12.3051
Arl6ip1	89.2452	110.005	145.64	147.306	124.771
Arl6ip4	39.5675	30.5068	33.7318	40.0996	42.1755
Arl6ip5	19.8037	33.9201	89.5479	78.7656	59.3842
Arl6ip6	21.2455	28.2519	44.6486	53.5805	34.8565
Arl8a	52.0076	60.0439	69.9865	80.8493	70.5181
Arl8b	23.7571	30.2041	27.2119	26.9841	31.1529
Arl9	0	0.959086	0.365819	0.429385	0.306723
Armc1	24.2408	24.0794	23.0146	24.3055	24.902
Armc10	58.1968	49.1551	58.6995	66.9961	62.8809
Armc2	2.9766	1.24249	2.7925	3.16869	1.96832
Armc3	0.221571	0	0	0.0190914	0.0307555
Armc4	0	0	0	0	0.0240608
Armc5	8.74321	9.20387	10.1145	6.53044	7.30383
Armc6	16.6892	22.5027	23.7066	24.853	22.3533
Armc7	1.96036	3.03805	4.19694	5.38026	4.41059
Armc8	10.0852	13.7965	16.8686	15.0016	12.4964
Armc9	12.7262	10.1873	6.95415	11.8506	12.2192
Armcx1	6.24413	11.4104	9.82593	12.6166	10.9562
Armcx2	16.0987	18.0673	21.992	18.0624	18.1392
Armcx4	27.2755	23.5276	11.8425	9.18216	12.5565
Armcx5	2.16999	2.83999	2.49407	2.89031	2.02393
Armcx6	0	0.0459209	0	0.0274816	0
Arnt	28.1306	24.3701	19.6547	15.6438	19.1225
Arnt2	26.3372	22.4925	15.9947	15.6817	18.3515
Arntl	2.22188	4.55178	6.13574	5.5053	5.10911
Arntl2	0.724144	0.487445	0.39124	0.361745	0.73058
Arpc1a	62.7415	67.1922	81.9295	93.9808	73.981
Arpc1b	17.5388	15.82	22.2862	23.7239	21.4925
Arpc2	106.844	123.975	163.757	192.874	170.874
Arpc3	67.9478	75.3558	140.886	173.365	112.757
Arpc4	22.4558	19.3866	22.7989	21.5531	26.7911
Arpc5	47.7227	62.3288	94.6918	105.681	82.9739
Arpc5l	25.7157	36.6473	57.6057	58.7616	46.6391
Arpp19	77.1141	96.5843	131.362	178.82	113.355
Arpp21	13.7517	13.8073	10.1925	8.90519	8.88813
Arr3	0.445809	0.028377	0.0871896	0	0.0642449
Arrb1	9.01122	9.52564	7.08311	6.56054	9.35189
Arrb2	56.8922	56.7932	56.6484	51.2881	50.4048
Arrdc1	13.9273	8.02721	8.83716	17.5349	8.15662
Arrdc2	2.1021	3.74218	7.31463	5.55668	3.82103
Arrdc3	79.483	69.5671	61.9982	44.6125	58.0123
Arrdc4	2.17099	3.34541	7.91693	4.91854	5.8459
Arsa	2.60159	2.56445	3.69313	4.34771	4.6141
Arsb	16.5464	9.72508	10.6148	6.68123	8.35991
Arsg	0.813665	2.71331	2.98202	2.69876	6.61933
Arsk	1.26921	0.698692	1.53164	1.22813	0.876902
Art1	0	1.05064	1.07369	3.83144	1.51515
Art3	1.98888	0.278937	0.261376	0	0.0960072
Art4	0	0	0.0188378	0	0
Artn	0	0.155594	0	0.268125	0.179517
Arv1	7.86396	6.07883	6.34579	6.89821	3.31427
Arvcf	23.9557	30.5253	18.5057	20.7923	24.2491
Arx	3.23448	3.05507	5.81242	2.99443	3.42104
Arxes1	0	0	0.293057	0.148033	0.0889272
Arxes2	3.33868	3.3938	4.6001	5.95965	3.84783
As3mt	0.427386	0.68088	2.6154	0.881531	0.288053
Asah1	27.0343	18.9597	19.6775	25.5915	30.6908
Asah2	0	0.0999005	0.104981	0.075705	0.0262021
Asap1	53.682	35.8032	22.5171	23.0192	31.6466
Asap2	9.76555	8.18601	5.10609	5.34297	6.5098
Asap3	0.693026	0.983112	0.905518	1.56962	2.27103
Asb1	16.8921	12.4884	14.07	12.8535	15.18
Asb11	0	0	0.059651	0	0
Asb13	6.42285	6.44063	4.74086	5.83412	4.99651
Asb14	0.409007	0.139056	0.257166	0	0.0669291
Asb16	0.115356	0.0312203	0.213573	0.0186336	0.0150112
Asb18	0.9696	0.826107	0.15258	0.585382	0.644149
Asb2	0	0	0	0.0955744	0
Asb3	1.98221	1.79203	2.97495	2.36403	1.76089
Asb4	0	0	0.0699818	0	0
Asb5	0.141719	0.184272	0.713588	0.368645	0.531512
Asb6	11.6407	11.7871	10.2899	16.4463	11.7727
Asb7	10.4041	10.3916	10.4297	9.11112	10.4749
Asb8	7.12042	12.3474	12.2102	12.0087	13.3686
Asb9	0	0	0	0.0564427	0
Ascc1	22.0514	18.8131	36.8405	29.2073	34.5078
Ascc2	31.5825	28.1448	15.3824	17.5933	18.892
Ascc3	14.0188	10.3963	6.74225	5.40657	7.03904
Ascl1	551.869	557.436	486.088	548.649	513.686
Ascl2	0	0	0	0.0362998	0
Ascl4	0.0851907	0	0.0243181	0	0.0443592
Ascl5	4.92116	2.40135	3.97803	3.35518	3.25407
Asf1a	11.8516	11.8067	16.7946	20.4921	15.7893
Asf1b	18.9805	53.0214	42.4611	38.3733	23.446
Asgr1	0	0	0.819541	0.106662	0.0434117
Asgr2	0	0	0.0814321	0.254052	0
Ash1l	20.7802	16.3559	8.06481	7.05583	8.55126
Ash2l	114.52	110.304	94.8362	101.595	111.934
Asic1	9.48233	7.52971	8.68246	9.20714	11.0223
Asic2	0.290175	0.0661373	0.0870255	0.211553	0.268111
Asic3	0	0.0254639	0	0.091518	0
Asic4	0.084622	0.352031	0.303056	0.100093	0.177319
Asl	9.57269	8.17639	12.4948	13.206	12.2543
Asmt	0	0.044063	0.186724	0	0
Asna1	38.8685	64.6318	108.035	116.52	87.9437
Asns	149.649	136.039	176.508	119.468	126.907
Asnsd1	33.1063	27.3365	31.5981	24.0683	28.9335
Aspa	0.104448	0.164416	0.0648092	0.0979389	0.207529
Aspdh	10.4962	3.06106	1.22971	0.818874	0.568504
Asph	15.7896	20.7648	12.781	16.3786	21.8892
Asphd1	5.6818	8.95224	13.6531	10.4396	10.3974
Asphd2	13.2857	11.6637	19.5858	17.6545	16.0619
Aspm	46.1753	34.7334	11.4222	10.9188	14.4098
Aspn	0.127468	0	0.0415439	0	0
Asprv1	0	0.253092	0.868905	0.53182	0.30417
Aspscr1	38.8079	47.2037	53.2117	54.0558	44.7156
Asrgl1	14.7779	22.4923	13.0861	12.3981	12.8271
Ass1	0.287302	0.169779	0.567493	0.626302	1.41476
Aste1	6.06856	5.3985	4.34046	5.90418	4.96819
Astl	0	0	0.0646902	0	0
Astn1	25.9648	14.9298	11.4705	8.93539	13.3048
Astn2	5.81166	4.82765	6.53557	4.41427	5.35502
Asun	47.9801	49.02	31.0808	38.4914	37.1522
Asxl1	46.1186	32.1689	25.1479	16.8174	24.4976
Asxl2	38.9883	28.2768	15.4869	13.739	18.5381
Asxl3	6.21318	3.90608	2.38375	1.7126	2.1673
Atad1	31.0485	37.7193	45.6006	42.4259	41.0717
Atad2	49.5998	57.1821	32.7798	30.1751	32.3443
Atad2b	12.3213	11.2074	5.886	6.48273	7.50292
Atad3a	18.3039	17.2543	17.223	20.2217	17.132
Atad5	15.2536	15.659	9.91642	7.97677	8.61256
Atat1	58.298	72.3619	20.0541	54.4516	44.9068
Atcay	41.5976	32.9431	31.6808	31.0622	37.7585
Ate1	23.2463	24.0959	26.9685	22.6665	24.3867
Atf1	17.9948	36.2229	25.6984	23.6646	29.8212
Atf2	55.1403	47.5857	47.984	34.7366	40.99
Atf3	2.08302	3.83065	6.66542	6.10508	5.01656
Atf4	71.636	117.562	181.283	169.481	110.769
Atf5	46.0162	76.2511	85.0585	86.2832	71.7324
Atf6	19.1099	14.6094	14.1441	10.7868	13.9305
Atf6b	44.8191	55.0731	42.5119	62.038	63.5543
Atf7	20.4783	17.0096	9.86099	10.8576	8.82751
Atf7ip	28.5558	21.8521	12.6545	9.73614	13.8055
Atf7ip2	0.251516	1.41635	0.568221	0.426883	0.290534
Atg10	1.81679	3.4758	4.9379	5.57521	4.28822
Atg101	12.1121	15.361	31.9627	27.9774	20.7678
Atg12	11.6134	18.2914	23.8532	22.7619	23.0171
Atg13	21.6597	21.6117	24.2014	23.2584	24.9059
Atg14	4.59264	4.97097	6.54166	6.48388	6.7338
Atg16l1	18.8357	20.0816	12.7255	17.8403	13.5594
Atg16l2	4.38339	5.5187	3.77791	6.13032	2.55848
Atg2a	16.793	12.3774	6.50117	7.49704	9.28782
Atg2b	23.3939	15.779	14.1423	10.0271	11.1289
Atg3	27.0347	27.3015	34.2982	33.9964	30.1797
Atg4a	3.92377	3.87417	6.93716	5.18143	3.82544
Atg4b	45.8742	35.6264	34.4278	50.0088	44.4529
Atg4c	2.53752	4.5476	5.28907	4.29361	3.89436
Atg4d	2.71622	2.72755	1.18446	1.86185	1.38275
Atg5	17.5191	16.0916	19.2289	18.8649	16.9781
Atg7	13.4157	10.1472	11.4369	8.99296	9.77586
Atg9a	18.4638	19.3621	20.0461	19.5385	18.1081
Atg9b	0.593743	1.08262	1.30408	1.62248	2.97682
Athl1	7.95474	6.9843	5.06528	6.29861	4.97704
Atic	69.1225	84.2177	68.75	83.5312	91.3601
Atl1	3.92174	4.99884	5.85565	8.31561	6.35466
Atl2	11.2133	13.1669	13.5182	15.2963	13.0078
Atl3	18.2225	19.022	13.3606	13.0205	15.4478
Atm	36.2477	26.1904	7.78467	7.2268	5.18011
Atmin	26.576	19.1578	18.7321	14.1854	19.1183
Atn1	72.4306	62.9313	37.278	34.7289	32.1909
Atoh1	0	0	0.0229206	0	0
Atoh7	0	0.237654	0.125468	0.0356447	0.114249
Atoh8	31.2108	26.7547	11.2361	21.8809	26.3577
Atox1	5.12824	27.827	39.2007	93.0337	44.4672
Atp10a	3.78825	3.08795	2.54944	1.88866	1.81027
Atp10b	0.660301	0.366367	0.237252	0.312329	0.19436
Atp10d	1.52953	2.07538	1.01963	1.55726	1.16699
Atp11a	71.3494	46.314	15.6879	22.0669	25.5343
Atp11b	16.2007	20.18	19.7303	18.5292	17.5302
Atp11c	23.0385	22.2207	10.7097	10.7833	13.3822
Atp13a1	53.2005	42.0994	33.7356	35.3946	37.0057
Atp13a2	146.686	121.815	102.286	129.477	146.343
Atp13a3	60.0929	47.1972	42.3048	37.3077	42.6193
Atp13a4	0	0	0	0	0.0974352
Atp13a5	0.0602536	0	0.00978908	0	0
Atp1a1	176.833	154.079	200.912	139.777	166.924
Atp1a2	0	0.0672059	0.042351	0.00799621	0.0132368
Atp1a3	24.0159	12.5562	14.1884	15.6917	14.9678
Atp1a4	0	0.0250749	0	0	0
Atp1b1	12.7744	12.083	11.0786	10.1417	9.87998
Atp1b2	11.353	6.38239	1.22636	2.04381	3.29474
Atp1b3	52.469	60.3098	69.1688	62.3127	59.6894
Atp2a1	0.219601	0.150119	0.0657826	0.014916	0.293565
Atp2a2	114.704	106.32	85.8309	84.1173	93.2007
Atp2a3	0.167649	0.282877	2.11073	0.202142	0.4262
Atp2b1	14.7585	17.8697	11.7499	10.0826	10.8064
Atp2b2	24.1092	21.3697	10.6816	10.6914	13.0238
Atp2b3	0.132905	0.0663878	0.149956	0.124623	0.117047
Atp2b4	4.94615	0.90761	7.87625	3.51313	0.35252
Atp2c1	37.1986	43.8374	31.6207	30.7005	32.2393
Atp2c2	0.050242	0.027192	0.214534	0.0162173	0.0130746
Atp4a	0.0116675	0.329743	0.905524	0.580263	0.99373
Atp4b	0	0.0730533	0.038629	0.0878762	0
Atp5a1	415.228	358.502	520.684	446.976	471.911
Atp5b	2250.64	1982.44	2240.26	2176.5	2686.05
Atp5c1	119.469	122.608	222.345	247.375	202.638
Atp5d	109.686	139.669	271.253	266.776	222.524
Atp5e	94.289	168.513	595.192	800.671	354.789
Atp5f1	126.18	123.869	187.843	210.316	160.061
Atp5g1	81.7329	87.189	163.002	247.661	134.249
Atp5g2	14.1287	26.7469	31.9812	42.5134	32.4237
Atp5g3	118.336	146.465	327.624	421.495	261.605
Atp5h	182.769	234.199	388.134	461.721	331.66
Atp5j	92.4797	125.865	236.047	307.31	179.963
Atp5j2	42.0087	63.9709	118.865	188.651	118.812
Atp5k	24.492	41.3612	74.64	197.206	64.0558
Atp5l	132.237	157.564	342.934	437.002	235.424
Atp5l2-ps	0.646111	0	0	0	0
Atp5o	243.647	226.923	341.455	369.739	339.094
Atp5s	2.33323	1.39737	0.703179	2.75816	1.43944
Atp5sl	7.60155	14.6765	19.4371	17.162	15.2985
Atp6ap1	35.5938	66.957	68.891	92.0158	62.1049
Atp6ap1l	0	0	0.0521445	0	0
Atp6ap2	47.047	51.0614	68.7814	74.4431	68.4115
Atp6v0a1	49.5765	36.1387	24.9695	23.213	25.663
Atp6v0a2	14.2951	12.8955	9.26105	11.0661	12.6978
Atp6v0a4	0	0.053242	0.0560042	0.200992	0
Atp6v0b	49.4667	80.1934	156.656	197.784	125.246
Atp6v0c	82.4077	112.7	188.188	205	145.383
Atp6v0d1	59.6445	65.9579	111.227	109.75	99.8253
Atp6v0d2	0.359963	0	0	0	0.0511051
Atp6v0e	39.2429	63.8548	138.957	159.141	115.682
Atp6v0e2	32.2993	51.2627	82.378	76.9005	70.6288
Atp6v1a	66.577	64.0807	69.4874	77.2904	73.5289
Atp6v1b1	0	0.0232953	0	0	0
Atp6v1b2	83.6511	91.7244	113.802	113.81	106.518
Atp6v1c1	20.1267	23.4071	34.2642	33.5745	27.0431
Atp6v1c2	0	0.0803268	0	0	0.154446
Atp6v1d	13.1782	11.453	18.1886	16.8894	15.079
Atp6v1e1	38.9779	54.8113	98.9251	113.072	95.5594
Atp6v1e2	0	0.110881	0	0.0671589	0
Atp6v1f	19.8242	38.9669	112.495	164.864	88.7288
Atp6v1g1	21.3042	30.1514	72.4427	90.1167	57.2458
Atp6v1g2	7.46107	9.88826	3.8558	8.99924	9.22126
Atp6v1g3	0	0	0	0.0298528	0
Atp6v1h	61.1704	51.6989	73.6293	80.6637	74.4647
Atp7a	9.22776	7.41417	4.39829	5.28691	5.1344
Atp7b	0.587448	0.28891	0.316901	0.297882	0.432218
Atp8a1	41.3233	27.7836	16.3849	12.6622	13.6688
Atp8a2	4.25877	2.90946	3.233	1.20507	4.38233
Atp8b1	0.833507	1.21326	1.27419	1.07292	0.886043
Atp8b2	11.3773	15.5168	10.8045	10.4923	17.371
Atp8b3	0	0.261251	0.386437	0.3688	0.40013
Atp8b4	0	0	0.0226855	0	0
Atp8b5	0	0	0.0562686	0	0
Atp9a	48.4159	36.1968	45.9568	32.9688	43.8326
Atp9b	1.2515	2.73203	1.46403	2.76464	1.94597
Atpaf1	16.6564	22.4926	27.1084	24.3258	25.4499
Atpaf2	39.7966	42.6555	44.3844	55.1555	51.4307
Atpif1	239.53	333.436	699.829	997.009	547.445
Atr	12.7469	8.45659	3.73998	4.39287	4.55013
Atraid	10.6378	11.7219	40.2469	37.6007	26.251
Atrip	18.0433	15.4744	9.75176	11.8774	11.5284
Atrn	18.701	14.2945	10.897	9.47228	13.1466
Atrnl1	33.614	19.7132	15.8134	14.8497	18.1597
Atrx	147.175	100.399	39.5827	36.9457	52.4562
Atxn1	4.44973	3.14123	0.745864	1.046	1.60218
Atxn10	123.131	110.067	162.125	149.135	154.637
Atxn1l	1.92174	6.58492	3.06906	0.918247	0
Atxn2	47.6981	51.8772	22.1476	27.1993	24.1255
Atxn2l	74.4935	70.0879	47.3716	38.8315	37.4164
Atxn3	12.6352	13.0658	5.77751	9.14249	8.56007
Atxn7	3.65271	3.90341	1.8963	2.4084	1.88287
Atxn7l1	2.8563	4.50231	4.25899	4.6288	4.10701
Atxn7l2	11.5856	15.3912	10.1871	14.081	10.5126
Atxn7l3	17.5531	24.1514	25.3839	27.7852	25.64
Atxn7l3b	86.7318	72.7984	77.0815	76.7795	87.6971
AU019823	12.1843	13.8227	19.5969	21.3269	16.578
AU021092	0	0	0.0389886	0	0
AU022252	124.082	116.658	95.6191	113.159	140.323
AU040320	35.7711	22.1517	33.8794	23.2274	26.0576
Auh	16.3652	16.5126	27.5246	26.4841	24.2275
Aunip	13.6133	12.6622	19.5921	19.819	13.1033
Aup1	16.4663	16.5196	23.3082	17.8662	23.8773
Aurka	55.8089	74.992	91.5466	70.933	62.5369
Aurkaip1	15.0277	16.3613	34.9052	33.265	26.2346
Aurkb	53.8019	69.7451	66.2788	50.5029	45.0119
Auts2	40.2107	42.1586	14.1476	15.5586	18.9641
Aven	24.9627	24.899	15.4151	11.5312	13.8458
Avil	0.475051	0.203434	0.659479	0.144413	0.125762
Avl9	11.165	10.6727	9.67081	8.67272	9.96228
Avpi1	0.872534	2.05113	5.89804	6.61879	5.40924
Avpr1a	0	0.0502269	0.193873	0.0599799	0.0160997
Avpr1b	0.148064	0.0106828	0.0224604	0.0127289	0.041094
Avpr2	0	0.127676	0.0275858	0.076212	0.176773
AW011738	0.141497	0.0255453	0	0.061209	0.0245624
AW146154	0.719907	0.919732	1.18229	1.09673	1.17929
AW209491	9.8997	7.15205	11.7262	12.3097	12.5844
AW549877	18.8639	15.1698	12.6194	15.4103	15.3665
AW551984	6.38394	3.23394	3.31303	4.66374	4.18332
AW554918	6.98006	7.35525	6.27915	4.57602	4.26765
AW822073	0	0	0.316165	0.0798793	0
AW822252	16.4588	23.0996	17.8204	8.50908	16.1576
Awat2	0.412265	0.141005	0.199693	0.168804	0
Axdnd1	1.07057	0.699875	0.280842	0.107229	0.168101
Axin1	27.1441	26.5523	34.5957	27.8785	30.7049
Axin2	8.47312	12.9551	9.99997	14.2552	10.3598
Axl	0	0	0.0316375	0	0
AY074887	0	0.613734	0.187647	0.322416	0.168469
Aym1	0	0.327523	0.178252	0.825378	0
Azi2	30.9382	37.7287	32.1967	34.4369	35.5827
Azin1	58.5561	63.7744	63.1805	58.6112	56.7018
Azin2	0.735581	2.00457	2.30302	2.82599	1.22036
B020018G12Rik	0.314776	0.454965	0.200544	0.09126	0.546745
B130006D01Rik	0.194905	0	0.0147975	0.0503399	0.0811548
B230104I21Rik	0	0	0	0.0821632	0
B230118H07Rik	17.7951	10.7684	16.4316	20.7598	14.6545
B230216G23Rik	0	0.71132	0.0735924	0.334749	0.818752
B230217C12Rik	7.48693	3.42492	6.7385	10.5068	6.76147
B230219D22Rik	60.3166	67.073	64.8441	72.2085	68.743
B230307C23Rik	2.02181	1.44955	0.502956	0.489575	1.03751
B2m	10.8631	17.4199	19.8956	32.4499	25.412
B330016D10Rik	9.5777	10.2918	32.6488	23.7035	17.5678
B3galnt1	14.256	14.2257	22.9665	24.402	18.5247
B3galnt2	4.33717	5.65716	3.96893	7.94222	5.12098
B3galt1	21.5659	18.4753	27.014	12.7441	16.5543
B3galt2	0.274708	0.314934	0.167625	0.216202	0.106651
B3galt4	1.77917	0.621892	1.05097	0.671922	0.538131
B3galt5	1.29793	1.14987	1.58778	1.61331	1.77724
B3galt6	3.57572	2.96145	4.99916	4.89643	3.52342
B3gat1	64.8694	44.7884	19.731	33.1139	29.7862
B3gat2	0.18556	0.304893	0.0859275	0.132753	0.0643657
B3gat3	24.1079	21.6012	32.6155	38.414	29.3155
B3glct	3.03131	3.40152	1.40049	2.01995	2.09718
B3gnt1	7.07845	8.98957	12.6277	11.4691	11.9567
B3gnt2	5.11005	4.47838	8.41154	6.11295	8.46865
B3gnt3	0.026634	0.331558	0.197175	0.309602	0.318841
B3gnt4	0	0.38591	0.815969	0.506144	0.33729
B3gnt6	0	0.0765667	0.120971	0.114394	0
B3gnt7	0	0.0521508	0	0.166112	0.0334325
B3gnt9	1.7353	1.52039	5.81541	2.72397	1.53427
B3gntl1	3.01777	4.93592	2.9493	3.80172	3.68603
B430218F22Rik	4.38441	1.81477	3.87015	2.5369	3.61646
B430305J03Rik	0	0	0	0.766134	0
B430306N03Rik	0.00994271	0	0	0	0.0103482
B430319G15Rik	0	2.78387	0	8.17323	2.6491
B4galnt1	12.0767	18.413	28.2032	21.418	20.3262
B4galnt2	0.461641	0.277847	0.527837	0.0999443	0.187004
B4galnt3	0.310688	0	0.111409	0.157485	0
B4galnt4	11.9671	16.8713	23.4035	20.8852	18.2438
B4galt1	13.1036	7.51566	7.1631	5.9281	8.37601
B4galt2	19.5782	14.4816	14.9066	16.3913	20.5197
B4galt3	26.349	19.5833	18.9047	19.3037	13.1688
B4galt4	2.45836	3.40445	4.12268	3.47293	5.63273
B4galt5	19.5354	25.1383	28.0902	16.7595	20.903
B4galt6	17.7549	13.7378	10.7771	9.83483	11.703
B4galt7	5.73712	9.68764	7.0699	10.2712	8.76555
B630005N14Rik	19.09	16.9232	19.6277	18.9659	21.6002
B630019K06Rik	9.59732	10.4082	12.7514	14.4662	11.6127
B930041F14Rik	3.00129	4.90768	3.31197	6.74644	5.09161
B930094E09Rik	1.9277	0.710651	1.3279	1.46111	0.361682
B9d1	15.7134	17.2828	25.31	27.721	22.1945
B9d2	0	0.488123	0.115189	0.13134	0
Baalc	0.518008	0.940804	1.12407	0.994347	0.887282
Baat	0	0.204101	0.0432128	0.245904	0.201463
Babam1	60.0362	54.0438	74.9248	66.598	63.5273
Bace1	33.1952	30.6093	27.1624	20.7511	23.9767
Bace2	0.105302	0.0108502	0	0.0838731	0.0156527
Bach1	9.99914	9.16427	7.65721	7.61082	8.97861
Bach2	1.65307	1.17987	0.863119	0.73397	0.692461
Bad	10.549	12.6067	25.5509	31.3546	22.1436
Bag1	115.451	90.7102	116.579	100.071	124.1
Bag2	11.5571	17.2847	37.8821	38.2727	29.1137
Bag3	2.47812	3.06885	6.68399	4.2733	4.11458
Bag4	26.7827	22.4672	21.8346	19.6568	22.6776
Bag5	19.0939	17.7384	30.4482	25.3779	22.5287
Bag6	357.909	292.931	182.602	242.002	268.118
Bahcc1	27.1692	20.8301	12.3822	12.2583	13.3083
Bahd1	9.41627	11.5556	10.8298	9.66806	9.08179
Bai1	45.0953	38.9957	38.8382	38.8644	43.1087
Bai2	31.351	23.6142	29.4563	23.6498	32.3985
Bai3	8.26073	11.5574	12.7662	8.97116	8.65323
Baiap2	4.73909	6.88498	3.3605	5.61798	6.53994
Baiap2l1	0.211728	0.363994	0.0425436	0.176878	0.324107
Baiap2l2	0.351885	0.805799	0.961943	1.14508	0.656602
Baiap3	0	0.434801	0.250166	0.133737	0.107203
Bak1	18.1815	24.3882	20.9197	24.6715	25.2125
Bambi	1.52891	1.8224	2.72656	5.34909	3.69099
Bambi-ps1	2.0244	1.81727	4.06687	2.58555	3.24007
Banf1	75.8771	178.804	307.781	382.686	231.555
Banp	41.4292	40.0708	29.5262	32.2362	27.9603
Bap1	46.6579	50.2976	60.1195	56.5432	55.8866
Bard1	24.0705	18.1759	6.12753	5.95174	7.62523
Barhl1	0.480144	2.94202	2.62026	2.13942	3.44955
Barx2	0	0	0.0250153	0.0284038	0
Basp1	464.98	283.052	307.292	344.701	364.153
Batf2	0	0	0.0381713	0	0
Batf3	0.426979	4.0538	5.89413	7.22881	5.641
Bax	40.0917	50.8775	105.789	150.653	83.7556
Baz1a	23.8307	17.7258	20.4493	20.1351	18.6307
Baz1b	130.479	114.599	63.1954	57.7604	73.063
Baz2a	29.8393	25.2103	17.3465	14.3478	17.3961
Baz2b	44.6011	43.6669	25.0304	24.6639	24.5743
Bbc3	7.18369	15.2319	47.0967	40.3475	36.3843
Bbip1	8.92255	9.82387	10.7459	12.2138	10.5273
Bbox1	0	0.0319886	0	0	0
Bbs1	4.35535	5.34608	4.28522	4.53197	3.64033
Bbs10	1.21495	1.20165	1.24775	1.8031	1.74892
Bbs12	3.22765	3.38324	3.30861	4.17622	3.83287
Bbs2	4.0751	7.99532	5.85068	6.21046	7.66884
Bbs4	7.34945	9.33428	10.9963	9.69878	10.6266
Bbs5	2.16785	6.78876	3.85023	5.68652	6.98483
Bbs7	3.05563	5.23198	3.07994	3.55332	3.36984
Bbs9	10.1571	5.93475	9.11458	5.87855	7.96503
Bbx	14.3854	16.1304	10.8731	7.27847	8.12428
BC003331	26.508	16.9435	20.352	17.2269	23.817
BC003965	4.78399	3.86946	3.96423	5.53706	3.45525
BC004004	19.5503	18.7261	28.6977	26.2233	20.6984
BC005537	63.5419	61.1851	45.3383	47.1454	54.9156
BC005561	7.10873	7.85575	3.94626	3.37657	4.34712
BC005624	16.1259	17.5068	20.6173	25.1573	17.6952
BC007180	0.819327	1.32061	1.0359	0.944353	0.816348
BC016579	0	0.12901	0	0.128609	0
BC017158	9.21226	10.847	11.1536	8.63355	8.53805
BC017643	8.09048	12.9858	11.3598	14.2355	12.104
BC021767	0	0.0279012	0	0.2347	0.123731
BC021785	0.159025	0.186587	0.156669	0.121738	0.147181
BC021891	0.0614189	0.110762	0.193915	0.0703028	0.120725
BC022687	1.21047	1.43025	3.41625	2.51157	3.18599
BC022960	1.63816	1.87893	0.9636	2.00133	1.05386
BC023829	11.8217	13.6413	18.4083	20.2365	16.0144
BC024139	0.159582	0.144658	0.344659	0.585065	0.51378
BC024978	13.311	8.43595	4.10072	3.77827	4.88757
BC025446	0	0.101075	0	0	0
BC025920	0.623253	1.42588	1.80299	2.83858	2.23662
BC026585	0.160587	0.558543	0.322808	0.210016	0.299788
BC027072	0.0468117	0	0	0	0
BC027231	13.7387	11.2705	7.88412	8.53488	8.81925
BC028528	4.06776	3.50716	1.36196	0.743155	1.80847
BC029214	10.8967	14.8221	33.3694	38.4099	24.9585
BC029722	7.53598	8.46548	17.3395	17.8679	14.0562
BC030307	0.798152	0.606672	0.236539	0.34966	0.534263
BC030336	5.43064	6.23679	5.88891	6.30702	6.0233
BC030499	1.76	2.1126	2.66652	1.3542	1.63622
BC030500	7.11839	15.9401	13.3514	18.3015	13.1742
BC030867	15.2712	14.9218	8.83179	6.89062	7.58576
BC030870	0.361788	0	0	0	0
BC031181	22.2106	39.8659	68.3958	94.8901	67.4755
BC033916	1.33665	0.229317	0.571134	0.186629	0.146908
BC034090	4.56786	4.64517	3.19925	5.62275	9.05524
BC035947	0.0678328	0.308405	0.216338	0.385537	0.211839
BC037034	9.6154	9.0137	6.21902	6.39439	4.73234
BC039771	0.104613	0.104349	0.143985	0.115902	0
BC048403	3.21165	4.74896	5.74042	4.06081	4.37754
BC048546	0	0	0	0	0.0087083
BC048609	0.701474	0.306267	0	0.324064	0
BC049352	1.26715	0	0	0	0
BC049635	1.13085	0.888475	0.533632	1.99161	2.19647
BC049715	0	0	0.371965	0	0.167007
BC051019	0	0.30788	0.234698	0.261431	0.0459237
BC051142	0	0.630564	0.15432	0	0
BC051628	0	0.367507	0.292134	0.279205	0.17415
BC052040	4.43512	4.89663	5.50983	4.67289	4.77535
BC053393	0.764951	0.345201	0.291141	0.413182	0.354056
BC055324	38.3402	24.3336	9.15875	11.1153	13.2675
BC061194	0.15274	0.110253	0.212865	0.241524	0.331144
BC064078	0.0915453	0.0198259	0	0.0237024	0
BC067074	0.272601	0.319915	0.251899	0.178311	0.293254
BC068157	35.2919	38.9932	13.464	10.8217	13.5454
BC068281	2.14144	2.42641	0.128951	0.0914071	0.250395
BC089491	3.59911	0.325232	1.61598	0.494918	2.54871
BC094916	0.00820959	0.106606	0.00933521	0.0297031	0.00854366
BC100451	0	0	0	0	0.208275
BC107364	0.0943472	1.33062	0.162925	0.385908	0.393552
Bcam	6.32972	8.93667	6.74729	7.61144	8.64467
Bcan	5.61934	0.918146	0.209446	1.12719	0.685322
Bcap29	9.11834	7.87802	12.9119	10.3592	9.90607
Bcap31	19.3544	27.9536	58.0789	63.9531	42.7744
Bcar1	27.7476	27.3243	30.1432	27.0448	29.5559
Bcar3	4.09632	7.11272	4.53889	8.15234	7.03035
Bcas1	0	0	0.0581545	0.618739	0.315791
Bcas2	38.0041	57.6747	85.0084	96.4151	74.2308
Bcas3	13.7407	13.4385	11.1075	11.4927	11.8234
Bcat1	63.1759	75.2659	59.5531	53.9314	58.9762
Bcat2	10.7542	9.07552	14.1945	19.8896	14.3026
Bccip	65.2457	44.8338	59.6419	61.709	60.5805
Bcdin3d	0.966089	3.62564	7.16366	7.5701	5.15085
Bche	3.45395	1.91371	1.21047	1.35578	1.12137
Bckdha	22.0396	19.3948	74.6975	61.8354	58.0869
Bckdhb	33.2412	28.2699	35.8827	36.8814	36.8105
Bckdk	36.5264	33.4865	30.948	29.1906	27.6383
Bcl10	6.57968	12.1415	18.5973	21.5482	17.6733
Bcl11a	15.5487	21.0416	11.5403	19.3794	18.8562
Bcl11b	0.0424489	0.0408222	0.0267867	0.0364064	0.107967
Bcl2	8.06812	4.85137	2.37824	2.73992	3.17089
Bcl2l1	62.2055	60.8767	82.1257	70.9216	83.8312
Bcl2l11	4.61836	7.04586	4.85423	6.63809	7.34941
Bcl2l12	0.745256	2.27386	2.19814	1.95517	1.74859
Bcl2l13	23.1795	17.2787	18.7192	15.9316	18.6766
Bcl2l14	0	0	0.156864	0.0370663	0
Bcl2l15	0	0	0	0.0591468	0
Bcl2l2	10.5553	14.7864	12.0842	13.1734	10.3476
Bcl3	0	0.178589	0.753542	0.668931	0.367965
Bcl6	1.81795	1.02011	2.08673	0.933758	0.995509
Bcl6b	2.13137	1.62008	5.91226	1.37557	1.04695
Bcl7a	48.9125	61.2372	59.2188	54.8303	53.3017
Bcl7b	18.8342	21.5921	35.1409	32.2583	29.495
Bcl7c	39.3144	33.2822	49.8942	60.6187	43.5445
Bcl9	19.1708	12.5324	4.73002	4.96951	6.09964
Bcl9l	1.65452	0.0475303	0	0	0
Bclaf1	114.859	130.253	70.7359	64.1631	72.6093
Bco2	0	0	0.0229583	0.0260612	0
Bcor	36.1963	27.4675	25.2407	19.9557	22.4834
Bcorl1	11.8112	10.9793	4.47283	4.2995	7.40296
Bcr	22.9542	14.404	10.8774	9.22659	12.7922
Bcs1l	8.36341	12.3139	13.2997	16.264	10.8351
Bdh1	23.8108	32.6668	33.9436	34.1451	41.9203
Bdh2	0	0	0.558104	0	0.08653
Bdkrb1	0	0	0.0715611	0.140266	0.193706
Bdkrb2	0.0841649	0.0113864	0.251408	0.0542831	0.120451
Bdnf	1.69568	1.28003	1.2075	1.2793	1.39086
Bdp1	13.8411	15.4143	7.07766	6.91081	7.98825
Bean1	0.574227	0.178143	0.216233	0.442764	0.276361
Becn1	45.4348	57.8462	57.1054	77.7518	76.8971
Begain	2.58881	4.23083	2.79658	3.21537	1.22074
Bend3	11.5749	9.00028	7.54678	6.04189	8.49718
Bend4	5.42815	5.42375	1.85249	1.92435	2.83656
Bend5	1.40251	1.57324	8.09676	2.8354	2.61999
Bend6	2.80011	0	0.0287604	0.0326718	0
Bend7	3.56878	5.00497	7.47656	4.85307	4.11249
Best1	0	0	0.0234467	0	0
Best3	0.909197	1.04994	0.708018	0.470122	0.725681
Best4-ps	0	0.03646	0	0	0
Bet1	2.56829	6.90404	9.25947	11.868	5.33915
Bet1l	3.66319	5.31584	9.84323	10.1358	8.46125
Bex1	6.19796	3.77772	56.0646	9.6453	4.91692
Bex2	113.304	122.053	243.283	213.97	146.413
Bex4	0.399286	0	0	0.352458	0.069471
Bfar	23.2334	15.7975	14.6701	19.48	19.4657
Bfsp1	0.300381	0.412673	1.75351	0.72367	0.496736
Bfsp2	0	0	0	0.173908	0
Bglap	0	0.507169	0.280878	1.96959	0
Bglap2	0	0	1.63908	0	0
Bglap3	1.27206	0.542628	0.143002	0.605173	0.326103
Bgn	0	0	0.039413	0.0223607	0
Bhlha15	0	0.0373311	0.0654332	0.0296732	0.0119667
Bhlha9	0	0	0.229315	0.0522147	0.083248
Bhlhb9	34.8019	32.8353	29.2614	31.772	31.1877
Bhlhe22	0.10854	0	0.0137302	0.0467026	0.0502132
Bhlhe40	11.7137	16.2145	17.0538	27.1426	25.3237
Bhlhe41	4.9024	5.55957	5.06841	6.76187	7.13363
Bhmt	0.160831	0.14487	0	0.0129374	0.0104411
Bhmt2	0	0.0731986	0	0.0218655	0.0351939
Bicc1	15.0788	9.01102	9.17966	6.12596	8.06896
Bicd1	14.5713	11.7022	8.67351	5.83629	7.21142
Bicd2	23.7381	24.367	17.2746	14.3367	17.4535
Bid	15.4322	19.0395	30.8754	33.1541	24.8178
Bik	0	0.242991	2.97198	1.47463	1.05097
Bin1	41.583	51.8606	52.3725	63.8101	55.0467
Bin2	0.0228107	0.0247077	0	0	0.0950287
Bin3	7.03805	9.26778	9.52355	13.8216	13.3665
Birc2	10.2677	15.4908	11.9568	13.9509	11.8012
Birc3	0.0929023	0.136958	0.129744	0.0726493	0.0878023
Birc5	61.2342	90.5073	102.761	101.378	73.6444
Birc6	109.488	67.6873	20.0581	24.4475	42.5403
Bivm	14.2362	18.5419	16.1618	20.8085	19.4178
Blcap	37.0419	22.7738	20.3048	28.6264	22.6402
Blm	16.1362	15.9898	10.9754	9.15938	11.1123
[truncated: 16,367 more rows]

## Sheet: Supplementary Table  2
Supplementary Table 2: RNA-seq analysis of mouse KP1 SCLC cells 24 hours after irradiation (DESeq2 analysis)
DESeq2 analysis. Positive fold-change values correspond to genes whose expression is increased in irradiated cells compared to controls.
	gene_id	baseMean	log2FoldChange	pvalue	padj
1	Gm20388	40.9034	21.3829	1.23289e-06	2.73922e-05
2	Slc27a1	18.284	20.2648	4.32503e-06	0.000144643
3	Nrbp2	161.068	10.5968	1.54007e-07	5.18688e-06
4	Gm6741	107.738	10.0166	0.0230592	0.0665662
5	Gm6565	63.7309	9.25914	0.0356889	0.0926912
6	Gm10709	58.3095	9.13236	5.03856e-09	4.36558e-07
7	Gm12751	43	8.69148	2.65919e-08	1.3071e-06
8	Gm12481	38.564	8.53125	2.08798e-07	6.57545e-06
9	Gm4294	24.8808	7.90241	0.073103	0.194299
10	Rcn3	21.4695	7.68982	0.076739	0.313319
11	Gm5113	20.1779	7.60032	0.0783671	0.318233
12	Map4k1	17.6013	7.40433	2.54539e-05	0.000822893
13	Gm10033	15.8498	7.2546	5.11549e-05	0.00101476
14	Fbxo16	15.7256	7.23931	3.35971e-05	0.00104096
15	AI593442	13.9973	7.07234	0.0948029	0.356315
16	Zfp647	13.3831	7.00833	0.112104	0.394394
17	B430305J03Rik	12.7935	6.94187	0.115562	0.551143
18	Hp	11.9207	6.84014	0.000224705	0.00329424
19	Il11ra2	11.9119	6.83906	0.000197542	0.00312192
20	Gm10307	11.8458	6.83146	0.000183738	0.00401031
21	Fcgrt	11.4878	6.78684	0.000250197	0.00358838
22	Osr2	11.4524	6.78254	0.000225833	0.00348698
23	Rogdi	10.4813	6.65551	0.0269462	0.142872
24	Gm2260	10.4813	6.65551	0.0269462	0.136612
25	Kpna2-ps	10.3493	6.63697	0.000423647	0.0057409
26	Rgs14	10.2832	6.62857	0.000485925	0.00621941
27	Rph3a	10.2448	6.6245	0.00589929	0.0279685
28	Cramp1l	10.2348	6.6184	0.0289801	0.143862
29	Slc17a7	10.1362	6.60511	0.000498135	0.00654211
30	Gm15710	9.97167	6.58836	0.00167196	0.0168324
31	Rprml	9.67648	6.5407	0.00223514	0.0131688
32	Gm20708	9.69559	6.5404	0.00778173	0.0559349
33	Gm12928	9.61324	6.53264	0.0318758	0.154521
34	Zfp811	9.36783	6.49463	0.00885553	0.0614896
35	Arhgef3	8.96797	6.4311	0.0127659	0.0814579
36	Igflr1	8.96209	6.42627	0.00102972	0.00714003
37	Gm4202	8.83718	6.40938	0.0384482	0.251177
38	Clec2d	8.69555	6.38395	0.00166583	0.0160086
39	Cep85l	8.67077	6.3839	0.0393932	0.120176
40	Thbd	8.60468	6.37175	0.00270766	0.0233098
41	Zfp433	8.42615	6.34068	0.0422934	0.191593
42	Prkcdbp	8.42615	6.34068	0.0422934	0.126351
43	Ccdc106	8.08975	6.27977	0.00323691	0.0273944
44	Itgb5	8.09013	6.25476	0.00331556	0.0288206
45	Ift22	7.90869	6.24606	0.0487962	0.224059
46	Pomc	7.60408	6.1926	0.0516893	0.223439
47	Otop2	7.88435	6.17361	0.0129987	0.0517826
48	Hist1h4j	7.49343	6.16726	0.00718787	0.0502152
49	3110052M02Rik	7.38512	6.14672	0.0180908	0.10618
50	Fezf2	7.21813	6.115	0.00335685	0.0393851
51	Pth1r	7.12547	6.10041	0.0199565	0.114196
52	Klhl33	6.39757	5.94496	0.0247292	0.179535
53	St3gal1	6.37099	5.93738	0.0716624	0.395669
54	Hebp1	6.33823	5.92761	0.00496429	0.0394023
55	Ghsr	6.26217	5.91182	0.00808142	0.054945
56	Otop3	6.24007	5.9067	0.00502158	0.0377832
57	Prss32	6.73072	5.90574	0.0098778	0.0418458
58	Spon2	6.22218	5.90281	0.00504733	0.0541562
59	Vwa3b	6.03485	5.83624	0.0147349	0.0906911
60	Ppara	6.62587	5.82189	0.0254714	0.137002
61	Gm12161	5.87211	5.82065	0.0310911	0.154521
62	Vamp8	5.78797	5.7991	0.0185929	1
63	Gm28047	5.72652	5.78719	0.0362189	1
64	Snx20	5.5964	5.74975	0.00970025	1
65	Gm15429	5.54893	5.73809	0.0909772	1
66	Pde2a	5.37716	5.69021	0.0392828	1
67	Tfr2	5.34341	5.68365	0.0968905	1
68	Slc39a4	5.19323	5.63966	0.0430417	1
69	Aldh1l1	5.14228	5.62585	0.0428709	1
70	Tac1	5.08053	5.60786	0.0173349	1
71	Angptl4	4.93238	5.56819	0.110307	1
72	Fam179a	4.77102	5.51998	0.0296323	1
73	Grin2a	4.71237	5.50497	0.117501	1
74	Fgf1	12.806	5.50241	0.0183964	0.102618
75	Caly	4.67205	5.48578	0.0554374	1
76	Plekhn1	4.65217	5.4797	0.122266	1
77	Ppp1r32	4.58512	5.46171	0.0177753	1
78	Pitx3	10.1379	5.46087	0.00408696	0.020946
79	Spaca1	4.55182	5.45229	0.0760775	1
80	Cartpt	4.52135	5.44268	0.12623	1
81	Igtp	4.53519	5.44257	0.0205926	1
82	Ift43	4.48826	5.43219	0.0587222	1
83	Tnni1	4.61389	5.42397	0.084851	1
84	Dapp1	4.40186	5.4057	0.0226434	1
85	Acap2	4.41956	5.40562	0.132101	1
86	Kcnip2	4.36893	5.37735	0.0371726	1
87	Zfp964	4.31583	5.37557	0.135349	1
88	Hoxd12	4.22498	5.34709	0.0272026	1
89	Pthlh	4.2008	5.33474	0.0233088	1
90	Lefty2	4.38397	5.33279	0.0418588	1
91	Zfp935	4.18695	5.32753	0.14302	1
92	P2rx1	4.13937	5.32152	0.0520684	1
93	Urah	4.1603	5.3193	0.0700775	1
94	Gal3st2	4.12165	5.30879	0.0703785	1
95	Nxpe4	34.4658	5.30054	6.89e-06	0.000124687
96	Mrpl42	4.03589	5.27657	0.0738793	1
97	Cfap70	4.10319	5.27518	0.0339379	1
98	Mgp	22.1916	5.26106	0.00121802	0.00829077
99	Nkain2	6.03322	5.25134	0.023459	0.123048
100	Sall4	4.06263	5.24558	0.0363814	1
101	Gm6472	3.92192	5.23438	0.0791601	1
102	4932418E24Rik	3.91585	5.23214	0.0793732	1
103	Il3ra	3.72174	5.15743	0.168733	1
104	Crip1	3.67564	5.14451	0.109258	1
105	Spesp1	3.65135	5.13987	0.0587648	1
106	Fxyd7	3.64976	5.12957	0.0438777	1
107	Ebi3	3.61952	5.11633	0.0976271	1
108	Rab44	3.5814	5.10939	0.175004	1
109	Lrfn2	3.55745	5.09006	0.0524227	1
110	Gm16199	3.44929	5.05255	0.100768	1
111	Lamc3	3.44042	5.04994	0.0581205	1
112	1810062G17Rik	3.42955	5.04628	0.0450702	1
113	Pcdha10	3.41012	5.03752	0.103931	1
114	Slc5a11	3.61856	5.03329	0.122813	1
115	Gpa33	3.35462	5.01653	0.0511566	1
116	Arxes1	3.34893	5.00841	0.0513424	1
117	Echdc3	3.35628	5.00562	0.0637199	1
118	Ppil6	9.30429	5.00189	0.00918631	0.0394801
119	Crabp1	3.31565	5.00035	0.0579922	1
120	Tceal3	3.35838	4.99972	0.121105	1
121	Mc4r	3.3197	4.99671	0.0547805	1
122	Ccrl2	3.32764	4.99597	0.109745	1
123	Faim2	3.28825	4.9833	0.196946	1
124	Accsl	3.40348	4.97658	0.0596429	1
125	Gm5936	3.25658	4.97087	0.0567145	1
126	Gm5141	3.25652	4.96457	0.201041	1
127	Spint1	3.2156	4.95255	0.0529526	1
128	Lrrc19	3.2245	4.95084	0.0554433	1
129	Dntt	3.21686	4.94924	0.116737	1
130	Gm9726	3.20441	4.94907	0.202369	1
131	Kcne1l	3.18444	4.93876	0.119046	1
132	Gm10849	3.18022	4.93342	0.120656	1
133	Isl2	3.17563	4.92094	0.12693	1
134	Hpse	3.11124	4.90908	0.0601596	1
135	R3hdml	3.0971	4.89697	0.0609635	1
136	Gpr12	3.08822	4.89295	0.0577559	1
137	Antxr1	3.02391	4.85755	0.220317	1
138	Abca17	3.02151	4.85672	0.0703512	1
139	Tmsb15b2	2.99249	4.85038	0.0647877	1
140	Gm11688	2.99855	4.84587	0.0646928	1
141	Smim3	2.99246	4.84362	0.0659478	1
142	Irgm2	2.95607	4.83207	0.137487	1
143	Nr0b2	2.95822	4.82851	0.0729123	1
144	Gm9803	173.81	4.81353	0.00674821	0.024341
145	Gm13597	2.87722	4.79068	0.232067	1
146	Krt17	2.87722	4.79068	0.232067	1
147	Mylpf	2.86297	4.79043	0.0749917	1
148	Asgr1	2.96156	4.77706	0.100659	1
149	Rpl3-ps1	2.84359	4.77544	0.0764048	1
150	Tex40	2.83509	4.77404	0.160729	1
151	Mesp1	2.83425	4.77096	0.0880689	1
152	Gjd3	7.8886	4.76765	0.0144221	0.12005
153	Wee2	2.91812	4.75295	0.0858404	1
154	Tcea3	2.80845	4.7511	0.0808201	1
155	Cfap52	2.82928	4.74689	0.084332	1
156	Erg	2.7584	4.73278	0.146808	1
157	Kctd19	23.4633	4.72776	0.00960719	0.0336288
158	Gm4776	2.75759	4.72648	0.0792943	1
159	Gm20472	2.74256	4.71515	0.162372	1
160	Stab2	2.7322	4.71396	0.0936058	1
161	Sgca	2.70956	4.70968	0.0929164	1
162	Rufy4	2.70788	4.70896	0.102724	1
163	Fsip1	2.72149	4.70589	0.0845209	1
164	Itih4	2.70047	4.69877	0.0809347	1
165	Sfrp4	2.67171	4.68378	0.252787	1
166	Olfr70	2.64938	4.67292	0.0855193	1
167	Pnliprp1	2.64743	4.67207	0.103115	1
168	Fxyd5	11.2135	4.671	0.00224381	0.0201463
169	Fhit	2.64804	4.66196	0.0926113	1
170	Dlk1	3.00737	4.66134	0.0952878	1
171	Cox8b	14.4116	4.64848	0.00275176	0.0236107
172	D630036H23Rik	7.28052	4.63621	0.0548443	0.244159
173	Wnt9a	21.9394	4.63499	0.000116975	0.00128175
174	Plet1	2.59092	4.63333	0.0944941	1
175	1700018M17Rik	2.56453	4.62907	0.103377	1
176	A830005F24Rik	2.57072	4.62568	0.169399	1
177	DXBay18	2.55869	4.61628	0.266947	1
178	Gm28455	2.55507	4.61592	0.0943847	1
179	Cckbr	2.53338	4.61027	0.178506	1
180	Padi1	2.53432	4.60496	0.0956347	1
181	Gm11620	2.52554	4.60048	0.0961648	1
182	Gsc	2.51601	4.59616	0.181742	1
183	Gm5812	2.5178	4.59606	0.10019	1
184	1700016K19Rik	2.51013	4.59278	0.118953	1
185	1700026L06Rik	2.51329	4.58089	0.176638	1
186	Tfap2c	2.48888	4.57538	0.181614	1
187	Rho	2.49048	4.57435	0.132292	1
188	Gm26587	2.46619	4.56831	0.276047	1
189	Lrrc73	2.46619	4.56831	0.276047	1
190	Prr19	2.45098	4.56055	0.105243	1
191	Mslnl	2.44378	4.55639	0.103372	1
192	Grin2c	2.43449	4.55149	0.10559	1
193	Efna1	27.6234	4.5468	5.83637e-05	0.000587173
194	Isx	2.39496	4.54344	0.112288	1
195	Penk	2.42815	4.54338	0.116524	1
196	Gm5900	2.40943	4.53748	0.118541	1
197	Dok1	2.40742	4.53628	0.121363	1
198	Gm6377	2.57006	4.52459	0.115513	1
199	Copz2	12.6183	4.52008	0.00217318	0.0196297
200	Fgf20	2.45641	4.50523	0.212368	1
201	Tex101	2.33179	4.48501	0.129873	1
202	Tbxa2r	2.30948	4.47806	0.197653	1
203	AW822073	2.31175	4.47384	0.204031	1
204	Rhox4d	2.29697	4.47004	0.213657	1
205	Gm6863	2.3041	4.46925	0.20486	1
206	Gulo	2.29238	4.46769	0.20425	1
207	Syt17	45.7475	4.45728	1.0514e-05	0.000183771
208	Sp6	2.28147	4.45567	0.128254	1
209	4632433K11Rik	2.26194	4.44699	0.300778	1
210	Fbxo15	2.26067	4.4428	0.302113	1
211	Gm13331	2.26067	4.4428	0.302113	1
212	Pik3c2g	2.26067	4.4428	0.302113	1
213	Crispld1	2.26067	4.4428	0.302113	1
214	Xlr3a	2.26067	4.4428	0.302113	1
215	Gm6723	2.25897	4.44201	0.219516	1
216	A730071L15Rik	6.37118	4.44197	0.0272912	0.0909606
217	Erp27	2.24852	4.42912	0.208717	1
218	Fam228a	2.24197	4.42503	0.213909	1
219	Gm2606	12.1812	4.42087	0.00350187	0.0300526
220	Gm4245	2.22013	4.41818	0.209688	1
221	Fasl	2.21278	4.41363	0.210528	1
222	Tdrd5	2.20943	4.41096	0.207302	1
223	Sox21	2.20133	4.40762	0.137757	1
224	Gm28869	2.19468	4.40171	0.21262	1
225	Gm20499	2.19016	4.39972	0.14206	1
226	Kctd14	2.19103	4.39344	0.21275	1
227	Kcnj11	2.17787	4.39173	0.210931	1
228	Gm14438	2.16645	4.38604	0.1417	1
229	C3	4.78416	4.36964	0.121072	1
230	Tex36	2.1364	4.36698	0.152052	1
231	Bdh2	2.16027	4.36545	0.226148	1
232	Cd74	2.1343	4.35747	0.222366	1
233	Irx6	2.135	4.35467	0.14867	1
234	Ttll6	2.11738	4.3459	0.150147	1
235	Hamp	2.10124	4.34156	0.228808	1
236	Procr	2.09514	4.33181	0.158959	1
237	Creb5	2.09348	4.32648	0.327843	1
238	Gm29288	2.09348	4.32648	0.327843	1
239	Lrrc29	2.09348	4.32648	0.327843	1
240	Pgf	2.09348	4.32648	0.327843	1
241	Nanos2	2.07344	4.32156	0.327926	1
242	Myo3b	2.16815	4.32092	0.237841	1
243	Spns3	2.0682	4.31404	0.142717	1
244	Ahsg	2.05516	4.30531	0.331265	1
245	Gm27205	2.05516	4.30531	0.331265	1
246	Gm15517	2.01671	4.28668	0.164643	1
247	Capg	2.1121	4.28609	0.171289	1
248	Gm12260	2.02532	4.27488	0.169693	1
249	Sec14l4	3.23054	4.27381	0.0774918	1
250	Dkk3	2.00547	4.27197	0.239157	1
251	Bcas1	2.10361	4.26824	0.167924	1
252	Selplg	1.97577	4.2529	0.167021	1
253	Nphs1	1.98767	4.25258	0.257455	1
254	Gm29667	1.9737	4.25145	0.165261	1
255	Inhbc	1.97033	4.24766	0.241311	1
256	Tnfsf11	1.97027	4.24762	0.241318	1
257	4931409K22Rik	1.96982	4.2468	0.24835	1
258	Slc11a1	8.55416	4.24664	0.0167495	0.134087
259	Calml4	1.96836	4.23888	0.251063	1
260	Rdh12	1.96007	4.23319	0.24668	1
261	Gm14219	1.94608	4.23051	0.245429	1
262	Fam183b	5.32645	4.21276	0.0471423	1
263	Tll2	1.93046	4.21224	0.252599	1
264	Trh	1.92961	4.21163	0.252723	1
265	Col28a1	11.0404	4.19923	0.0535567	0.32041
266	Cdhr5	1.90869	4.19585	0.183156	1
267	Ttll13	1.95322	4.19434	0.172294	1
268	Ecel1	1.89011	4.1823	0.179917	1
269	Gm10925	13522.1	4.17712	0.126046	0.248586
270	Aqp2	1.88075	4.17581	0.16982	1
271	Crh	1.87305	4.17092	0.274089	1
272	Gm14822	1.87355	4.1703	0.259555	1
273	Slco2b1	1.87289	4.17016	0.259614	1
274	Kcnj4	1.87062	4.16891	0.177308	1
275	Poln	1.86087	4.15601	0.348591	1
276	AA467197	1.84964	4.15338	0.348901	1
277	Gfap	1.84964	4.15338	0.348901	1
278	Gm12669	1.84964	4.15338	0.348901	1
279	Gm3893	1.84964	4.15338	0.348901	1
280	Gm5417	1.84964	4.15338	0.348901	1
281	Mageb4	1.84964	4.15338	0.348901	1
282	Gm13688	1.85117	4.14648	0.279895	1
283	Gm28045	1.82775	4.1367	0.268286	1
284	1700007K13Rik	1.82276	4.13284	0.268948	1
285	Fam109b	1.81769	4.1297	0.27374	1
286	Ccdc13	11.0129	4.11014	0.00673871	0.0487948
287	Gm8213	1.78911	4.10912	0.192986	1
288	RP23-403H2.3	1.78776	4.09832	0.278017	1
289	Gpm6a	5.06001	4.09009	0.0548122	1
290	Smpd5	1.8528	4.08118	0.209249	1
291	Gm8093	5.00618	4.07811	0.175805	1
292	Fcgr1	4.89348	4.07357	0.0556843	1
293	Olfr64	1.73854	4.068	0.295646	1
294	AK157302	1.7278	4.05991	0.28851	1
295	Gm2000	9.78965	4.05865	0.0161091	0.130149
296	Gm13878	1.72237	4.0473	0.288842	1
297	Cox6b2	6.94935	4.04593	0.0508491	0.309011
298	Spin2c	4.59242	4.04313	0.0683654	1
299	Acy3	9.82783	4.03947	0.0107516	0.0680988
300	Noxred1	1.69645	4.0329	0.363308	1
301	BC100451	1.69645	4.0329	0.363308	1
302	Gm13301	1.69645	4.0329	0.363308	1
303	Gm14686	1.69645	4.0329	0.363308	1
304	Gm5977	1.69645	4.0329	0.363308	1
305	Rmdn2	1.69645	4.0329	0.363308	1
306	Gm11673	1.69645	4.0329	0.363308	1
307	Ptprb	1.69814	4.028	0.296492	1
308	Cd83	1.69737	4.02738	0.296627	1
309	Cabp5	1.92899	4.02492	0.230711	1
310	Gm15694	1.69343	4.02416	0.297309	1
311	Pvalb	4.8831	4.01684	0.0867424	1
312	Unc93b1	1.67344	4.00879	0.295101	1
313	Serpine1	4.94143	4.00475	0.119697	1
314	Impg1	1.78998	4.00275	0.222085	1
315	Frzb	1.69919	3.99638	0.298674	1
316	Foxq1	1.64413	3.98355	0.369318	1
317	Gm12725	1.64413	3.98355	0.369318	1
318	Lrrc14b	1.64413	3.98355	0.369318	1
319	Olfr1260	1.64413	3.98355	0.369318	1
320	Rec8	38.3657	3.9823	0.00665754	0.0314253
321	1700112E06Rik	1.67477	3.98143	0.3035	1
322	Smim18	4.65967	3.98024	0.0951892	1
323	Gli1	1.63982	3.97952	0.303668	1
324	Dnase2b	1.6395	3.97924	0.303728	1
325	Hoxb13	1.63935	3.97911	0.303756	1
326	Themis3	1.63716	3.97833	0.225229	1
327	Bhlha9	1.63714	3.97831	0.225235	1
328	Rhd	1.62014	3.9724	0.219063	1
329	E030010N08Rik	1.62987	3.97208	0.216538	1
330	Utf1	1.62826	3.96262	0.371886	1
331	Krtap15	1.62826	3.96262	0.371886	1
332	Nanos3	1.62826	3.96262	0.371886	1
333	Sphk1	7.76743	3.95807	0.0304249	0.149237
334	Cblc	1.63498	3.95783	0.309624	1
335	Gm3173	4.14513	3.95141	0.114577	1
336	Wdr93	1.60127	3.94859	0.227563	1
337	Ccdc89	1.60107	3.94843	0.227596	1
338	Gm26943	1.59645	3.94335	0.311809	1
339	Rab40b	4.59515	3.94034	0.0802373	1
340	Madcam1	1.59185	3.93884	0.316104	1
341	Apol9a	1.59138	3.93843	0.316196	1
342	Layn	4.56822	3.93685	0.0924159	1
343	Bik	18.355	3.93616	0.00230404	0.0294032
344	Hist1h1t	1.58826	3.93569	0.316804	1
345	Camk1g	1.66221	3.92374	0.250289	1
346	Zbp1	1.56474	3.91726	0.247386	1
347	Zap70	1.56434	3.91645	0.237744	1
348	Ctxn2	1.53733	3.89148	0.326821	1
349	Tmco2	1.53403	3.88851	0.32749	1
350	Vsig1	1.54248	3.88609	0.329118	1
351	Notch3	1.53065	3.87389	0.248494	1
352	1700012L04Rik	1.52779	3.87086	0.249076	1
353	Gm765	1.51977	3.86609	0.331017	1
354	Mapk13	1.51962	3.86594	0.331049	1
355	Klrb1c	1.51945	3.86577	0.331772	1
356	Trem3	1.50796	3.86358	0.384187	1
357	Nudt6	18.9515	3.8622	0.00133889	0.0142178
358	Cldn7	2.28717	3.84592	0.143078	1
359	Gm8172	4.2708	3.84162	0.0848973	1
360	1700125H20Rik	1.489	3.83813	0.340072	1
361	Gm17577	1.48485	3.83427	0.340953	1
362	Rps27a-ps2	1.48482	3.83424	0.340959	1
363	Gm10284	1.47971	3.82886	0.257904	1
364	Gm6797	1.47129	3.82035	0.257346	1
365	Trim60	1.46899	3.81868	0.257731	1
366	Tshr	1.46892	3.81863	0.257742	1
367	Abcb11	1.46512	3.81612	0.35282	1
368	Col10a1	1.46476	3.81578	0.352897	1
369	Lyve1	1.46467	3.8157	0.352915	1
370	Hnf1b	1.53146	3.81501	0.354851	1
371	Chp2	1.4634	3.8145	0.353187	1
372	Lrrc10	1.46334	3.81445	0.3532	1
373	Nkain4	1.46104	3.81228	0.353692	1
374	Gm16077	1.45096	3.80196	0.345677	1
375	Tph2	1.44933	3.80135	0.272887	1
376	Entpd2	4.38626	3.79993	0.0954427	1
377	Bglap2	1.43861	3.79102	0.393357	1
378	Slc44a3	1.43861	3.79102	0.393357	1
379	Gstt3	1.43861	3.79102	0.393357	1
380	Gm15263	1.43861	3.79102	0.393357	1
381	Gm21292	1.43861	3.79102	0.393357	1
382	Rhox2f	1.43861	3.79102	0.393357	1
383	Zfp36l3	1.43861	3.79102	0.393357	1
384	Tspear	1.42326	3.77656	0.268997	1
385	Gm20946	1.41395	3.76739	0.356396	1
386	Bdkrb1	1.40639	3.75984	0.270338	1
387	Plat	1.40598	3.75968	0.358191	1
388	Gm10647	1.40565	3.75877	0.35833	1
389	Tcf15	1.40258	3.75571	0.359037	1
390	Pinlyp	1.38984	3.74383	0.359312	1
391	1700019N19Rik	1.3894	3.74341	0.359412	1
392	Cfc1	1.38923	3.74325	0.359451	1
393	Arg1	1.3886	3.74264	0.359594	1
394	Ttc39d	1.38813	3.74218	0.359703	1
395	Gm28819	1.39565	3.73926	0.399981	1
396	Hist1h2br	1.39565	3.73926	0.399981	1
397	Lad1	1.44569	3.73836	0.372293	1
398	Dpy19l2	1.37874	3.73418	0.287332	1
399	Acsbg2	1.37807	3.73352	0.287475	1
400	Gm5859	1.37772	3.73318	0.28755	1
401	Kynu	1.40913	3.72766	0.275253	1
402	Cacna1s	1.37119	3.72538	0.366198	1
403	Card14	1.36629	3.72023	0.364834	1
404	Scgn	7.98002	3.71947	0.0567343	0.250911
405	Cby3	1.37485	3.71758	0.376091	1
406	Havcr2	1.36057	3.71418	0.376189	1
407	S100a4	13.8436	3.71379	0.00611332	0.0288081
408	Cldn9	1.35775	3.71131	0.376852	1
409	Qrfp	1.35254	3.70652	0.370612	1
410	Fam83e	1.35253	3.70651	0.370613	1
411	Alox15	1.3523	3.70628	0.370668	1
412	Gm14445	1.35137	3.70533	0.370891	1
413	Bnipl	1.34509	3.70514	0.37753	1
414	Gm3532	1.35819	3.70067	0.379976	1
415	4930519P11Rik	3.83466	3.69944	0.110817	1
416	Krt8	55.9047	3.69942	0.0793665	0.207474
417	Gm13786	1.34998	3.69227	0.375138	1
418	Tmem52	1.34742	3.69008	0.382462	1
419	Gm28530	1.34642	3.68871	0.375977	1
420	Gm21975	1.33525	3.6887	0.382141	1
421	A630077J23Rik	1.33159	3.68492	0.38302	1
422	A130006I12Rik	1.33779	3.67906	0.378154	1
423	Ceacam5	1.31946	3.6717	0.408728	1
424	Gm14524	1.31946	3.6717	0.408728	1
425	Tecrl	1.31946	3.6717	0.408728	1
426	Cyp2ab1	1.31946	3.6717	0.408728	1
427	Gm28051	1.31946	3.6717	0.408728	1
428	Gbp6	1.31946	3.6717	0.408728	1
429	Gm12516	1.31946	3.6717	0.408728	1
430	Gm16470	1.31946	3.6717	0.408728	1
431	Ovol2	3.17917	3.66309	0.136561	1
432	Cdc42ep1	7.64937	3.65684	0.0296049	0.153154
433	Gm6767	1.31458	3.656	0.38207	1
434	Hoxa4	1.31454	3.65597	0.382078	1
435	Gm8765	1.31445	3.65588	0.3821	1
436	Gm906	1.31445	3.65588	0.3821	1
437	Itga11	4.02001	3.64878	0.105477	1
438	Cthrc1	16.7503	3.64726	0.0170863	0.0968689
439	Cys1	1.30597	3.6467	0.38583	1
440	Efna3	84.2982	3.64518	2.23526e-07	8.25834e-06
441	Fam159b	3.73842	3.63551	0.114408	1
442	2210011C24Rik	13.156	3.63471	0.00799918	0.0545032
443	Rarg	2.96787	3.63455	0.146397	1
444	RP23-399N18.2	1.29062	3.631	0.3896	1
445	4933405L10Rik	1.28625	3.6263	0.390709	1
446	Ankrd2	1.2861	3.62614	0.390746	1
447	Tff3	1.28274	3.6225	0.391602	1
448	Pnliprp2	1.28187	3.62007	0.306474	1
449	Cfap46	30.3079	3.61456	0.00131412	0.00850775
450	Ccl2	1.25611	3.594	0.404908	1
451	Rfpl3s	1.25593	3.5938	0.404953	1
452	Ang	1.25532	3.59313	0.405112	1
453	Pgpep1l	1.25427	3.59122	0.307204	1
454	Cyp46a1	7.36069	3.59014	0.0575721	0.24188
455	Il1a	3.63098	3.5843	0.123174	1
456	LHB	1.2463	3.58323	0.322642	1
457	Rps15a-ps3	1.2457	3.58256	0.407595	1
458	Col15a1	6.02249	3.57672	0.0475318	0.209579
459	4930505A04Rik	1.23435	3.56974	0.318009	1
460	4930503B20Rik	1.23309	3.56878	0.422272	1
461	Gm10288	1.23309	3.56878	0.422272	1
462	Irak3	1.23309	3.56878	0.422272	1
463	Cplx4	1.23309	3.56878	0.422272	1
464	Gm1123	1.23309	3.56878	0.422272	1
465	Tmem125	1.23309	3.56878	0.422272	1
466	Tulp2	1.23309	3.56878	0.422272	1
467	Zp1	1.23309	3.56878	0.422272	1
468	Kcna7	3.57448	3.56208	0.127095	1
469	Notum	1.22232	3.55624	0.407337	1
470	Mia	41.0978	3.55384	0.00050339	0.00409179
471	Cyp4f14	1.21819	3.55211	0.414784	1
472	2010002M12Rik	1.21746	3.55129	0.414978	1
473	Hmgb1-ps2	7.05231	3.54245	0.0654469	0.271658
474	Entpd1	1.89413	3.53804	0.273705	1
475	Fgd5	1.20538	3.53736	0.418228	1
476	BC049715	1.20383	3.53586	0.412273	1
477	Piwil4	3.5025	3.53399	0.126716	1
478	Prrx2	1.20711	3.52983	0.32658	1
479	Cmbl	42.4854	3.52833	0.00207173	0.0101442
480	Htr3b	1.19007	3.5213	0.336881	1
481	Foxd4	1.19001	3.52122	0.336898	1
482	Sost	6.95771	3.5132	0.0430373	0.273285
483	Serpinb6c	1.18228	3.51117	0.41677	1
484	1700003M02Rik	1.24595	3.50859	0.418752	1
485	Zscan10	1.16792	3.49346	0.428596	1
486	Itgb2	1.1644	3.49029	0.423209	1
487	Pnldc1	1.1641	3.48993	0.423294	1
488	Gm7535	3.42012	3.48952	0.213531	1
489	Calcb	1.16258	3.48813	0.423726	1
490	Car4	1.18822	3.48002	0.424721	1
491	Gm2541	1.16304	3.47487	0.43486	1
492	Bfsp2	1.16304	3.47487	0.43486	1
493	Aqp11	1.16304	3.47487	0.43486	1
494	Gm12715	1.16304	3.47487	0.43486	1
495	Rpl23a-ps3	1.16304	3.47487	0.43486	1
496	Prss57	1.16304	3.47487	0.43486	1
497	Ccdc65	3.378	3.47356	0.163893	1
498	C1ql2	1.14591	3.46822	0.434647	1
499	Gm17040	1.15907	3.45864	0.347541	1
500	Ccnb1ip1	3.23644	3.45431	0.1518	1
501	Alms1-ps1	6.55978	3.45176	0.0381728	0.117368
502	Gm12294	1.13112	3.45036	0.438184	1
503	Slc22a26	1.13097	3.4503	0.43819	1
504	Slc5a10	1.13097	3.4503	0.43819	1
505	Adtrp	1.13097	3.4503	0.43819	1
506	Gm13248	1.13097	3.4503	0.43819	1
507	Gm27038	1.13097	3.4503	0.43819	1
508	Shisa9	1.13097	3.4503	0.43819	1
509	Slc15a5	1.13097	3.4503	0.43819	1
510	Insl6	3.31489	3.44995	0.167145	1
511	2020-03-10	1.14162	3.44597	0.434852	1
512	Rpl9-ps7	1.1385	3.44511	0.438902	1
513	Abracl	32.0804	3.43969	0.000199527	0.00188872
514	Zcwpw2	1.13217	3.43792	0.439872	1
515	Hapln2	1.12113	3.43617	0.436104	1
516	Lmx1a	6.6408	3.43608	0.0637443	0.363658
517	Slc26a9	2.95512	3.43383	0.160119	1
518	Dhrs7c	1.1258	3.42986	0.440974	1
519	Gm10549	3.20045	3.42147	0.178505	1
520	Kank1	1.16006	3.41542	0.441273	1
521	Bcl2l14	1.11214	3.4136	0.443186	1
522	Gsta4	1.10999	3.41076	0.443579	1
523	Rnf183	1.10955	3.41023	0.443651	1
524	Gm12794	1.10952	3.4102	0.443656	1
525	Lrguk	1.10914	3.40973	0.44372	1
526	Gm10355	1.10742	3.40483	0.366051	1
527	4921507P07Rik	9.73009	3.3983	0.0264354	0.188853
528	Papolb	3.17846	3.38656	0.163187	1
529	Ccl22	3.16895	3.38145	0.18226	1
530	Gm10226	1.08193	3.37585	0.448368	1
531	Vmn2r-ps114	1.08136	3.37511	0.448471	1
532	Gm19203	1.08115	3.37483	0.448509	1
533	Gm10805	1.07917	3.37223	0.448871	1
534	Gm20458	57.5729	3.37022	0.000983578	0.00702006
535	1700007B14Rik	1.07633	3.36823	0.449419	1
536	Gm18800	1.08773	3.36737	0.449939	1
537	Cd93	1.07519	3.36682	0.449612	1
538	Oasl2	1.07735	3.36504	0.44999	1
539	Pdlim1	1.82733	3.35907	0.234445	1
540	H2-Bl	1.06759	3.35638	0.372516	1
541	Olfr155	1.06543	3.35374	0.373156	1
542	Abcg8	1.05205	3.35048	0.376993	1
543	St7	5.74566	3.34238	0.116551	1
544	Cngb3	1.05431	3.3407	0.453221	1
545	Kcnk4	1.05356	3.33972	0.453356	1
546	Gm26509	1.05227	3.33804	0.45359	1
547	Ly6d	1.05119	3.33663	0.453785	1
548	Ly6g5c	1.04758	3.33193	0.454439	1
549	Olfr1366	1.04785	3.33142	0.378548	1
550	Rpl31-ps9	1.04587	3.32927	0.384246	1
551	RP23-191A19.2	1.0452	3.32881	0.454872	1
552	Col6a2	1.04318	3.32616	0.455222	1
553	Gm6807	1.0392	3.32089	0.386262	1
554	Gm20784	1.03862	3.32015	0.38644	1
555	Gal3st1	1.03835	3.31982	0.38652	1
556	Zfp819	1.03825	3.31969	0.386552	1
557	Slc10a5	1.0379	3.31925	0.386657	1
558	Kcnq1	12.2122	3.31293	0.0926044	0.22854
559	Kctd4	1.0305	3.30894	0.45763	1
560	Alox12b	1.03036	3.30874	0.45766	1
561	Gm2076	1.02966	3.30773	0.457803	1
562	Csf2	1.02758	3.30595	0.458047	1
563	Sod3	1.02758	3.30595	0.458047	1
564	Asb4	1.02758	3.30595	0.458047	1
565	Cela3b	1.02758	3.30595	0.458047	1
566	Gm1110	1.02758	3.30595	0.458047	1
567	Gm13489	1.02758	3.30595	0.458047	1
568	Gm15127	1.02758	3.30595	0.458047	1
569	Gm28531	1.02758	3.30595	0.458047	1
570	Gm29423	1.02758	3.30595	0.458047	1
571	Grik1	1.02758	3.30595	0.458047	1
572	Krt76	1.02758	3.30595	0.458047	1
573	Neurog2	1.02758	3.30595	0.458047	1
574	Serpina11	1.02758	3.30595	0.458047	1
575	Supt20-ps	1.02758	3.30595	0.458047	1
576	Uts2r	1.02758	3.30595	0.458047	1
577	Zfp853	1.02758	3.30595	0.458047	1
578	2310079G19Rik	1.02758	3.30595	0.458047	1
579	Gldn	1.02758	3.30595	0.458047	1
580	Il1r2	1.02758	3.30595	0.458047	1
581	Lpar5	1.02758	3.30595	0.458047	1
582	Tktl2	1.02758	3.30595	0.458047	1
583	Adrb1	1.02758	3.30595	0.458047	1
584	Cd177	1.02758	3.30595	0.458047	1
585	Serpinb12	1.02758	3.30595	0.458047	1
586	Tcf23	1.02758	3.30595	0.458047	1
587	Tnn	1.02758	3.30595	0.458047	1
588	Scn11a	1.02046	3.2966	0.387089	1
589	Tmem255a	20.3847	3.29588	0.00922361	0.0617316
590	Sox14	12.1399	3.29558	0.0271242	0.143465
591	Tph1	5.27842	3.2946	0.10985	1
592	Gm7599	1.01662	3.29127	0.460096	1
593	Gm20900	1.01622	3.29079	0.388498	1
594	Gm6754	1.01549	3.28976	0.460306	1
595	Gm4750	1.01416	3.28799	0.460554	1
596	Ctsc	8.03487	3.28744	0.100376	0.380852
597	Rhox2a	1.01375	3.28685	0.460728	1
598	Ndp	1.01242	3.28565	0.46088	1
599	Enpp3	1.01133	3.28419	0.461083	1
600	Ccdc80	8.02287	3.28035	0.0890492	0.340754
601	Nuggc	2.9737	3.27586	0.253389	1
602	1600029I14Rik	5.78765	3.27322	0.0535533	1
603	Serpina10	1.00275	3.27314	0.39783	1
604	Lcn2	1.00031	3.26986	0.398626	1
605	Gm6758	1.00002	3.26945	0.398726	1
606	Gm5127	2.93399	3.2642	0.210269	1
607	Gm11362	0.995634	3.26286	0.464073	1
608	Gm8775	0.994663	3.26155	0.464256	1
609	2610305D13Rik	1.02924	3.26103	0.465152	1
610	C1qtnf2	0.99168	3.25758	0.46481	1
611	Slc25a41	0.98784	3.25281	0.402766	1
612	Rhoh	0.985775	3.24891	0.466033	1
613	Gm15484	0.979412	3.24003	0.467287	1
614	Igf1	10.6286	3.23708	0.141519	0.313263
615	Cck	8.6956	3.23679	0.129523	0.293934
616	Aloxe3	0.976347	3.23634	0.467802	1
617	Mfi2	0.976323	3.23631	0.467806	1
618	Sbk3	0.976257	3.23622	0.46782	1
619	I0C0044D17Rik	0.976142	3.23605	0.467843	1
620	2010109A12Rik	0.971993	3.22959	0.468764	1
621	Tusc5	2.87459	3.22711	0.187011	1
622	Vmn2r92	2.87426	3.22587	0.187187	1
623	Dlgap2	0.964502	3.21717	0.470579	1
624	Gm14720	0.961172	3.21418	0.470951	1
625	Ereg	0.958806	3.21181	0.471267	1
626	Pitx1	3.881	3.2053	0.252215	1
627	Gsdmd	8.5757	3.20515	0.0409448	0.263139
628	Pabpc1l2b-ps	0.952983	3.20353	0.472442	1
629	Ajap1	11.4545	3.20346	0.0446472	0.209466
630	Fut7	0.942475	3.18864	0.474553	1
631	Gm11928	0.942475	3.18864	0.474553	1
632	Gm18733	0.942475	3.18864	0.474553	1
633	Gm4788	0.942475	3.18864	0.474553	1
634	Mep1a	0.942475	3.18864	0.474553	1
635	Npy	0.942475	3.18864	0.474553	1
636	PCDHA4	0.942475	3.18864	0.474553	1
637	RP23-455B5.7	0.942475	3.18864	0.474553	1
638	Acsm4	0.942475	3.18864	0.474553	1
639	Gm20689	0.942475	3.18864	0.474553	1
640	Gm5891	0.942475	3.18864	0.474553	1
641	Ighd	0.942475	3.18864	0.474553	1
642	Slc22a30	0.942475	3.18864	0.474553	1
643	Vmn2r-ps132	0.942475	3.18864	0.474553	1
644	Cct6b	2.79902	3.18668	0.200509	1
645	Fzd2	5.64878	3.185	0.0862643	1
646	Pxdc1	13.1634	3.18183	0.0281201	0.147373
647	Rfx8	4.61405	3.17157	0.172487	1
648	Galntl6	28.5572	3.16397	0.0040497	0.0171947
649	Rgcc	2.75062	3.16188	0.208346	1
650	Flt3	2.78722	3.16011	0.224646	1
651	Gm10481	2.65825	3.15533	0.214384	1
652	Lgals7	6.79567	3.15406	0.0688076	0.281705
653	Vill	3.16257	3.15327	0.255028	1
654	Fgd2	0.930434	3.15096	0.479923	1
655	Gm10197	0.930434	3.15096	0.479923	1
656	Mnx1	0.930434	3.15096	0.479923	1
657	Pkdrej	0.930434	3.15096	0.479923	1
658	Rgs22	0.930434	3.15096	0.479923	1
659	S100a11	0.930434	3.15096	0.479923	1
660	Tlr11	0.930434	3.15096	0.479923	1
661	Asb2	0.930434	3.15096	0.479923	1
662	Gal	0.930434	3.15096	0.479923	1
663	Gm10337	0.930434	3.15096	0.479923	1
664	Gm14868	0.930434	3.15096	0.479923	1
665	Gm2244	0.930434	3.15096	0.479923	1
666	Gm4342	0.930434	3.15096	0.479923	1
667	Plbd1	0.930434	3.15096	0.479923	1
668	Rpl26-ps4	0.930434	3.15096	0.479923	1
669	Speer4e	0.930434	3.15096	0.479923	1
670	Gm14979	0.930434	3.15096	0.479923	1
671	Ak8	6.71068	3.14923	0.0805758	0.316218
672	Rasal1	15.7334	3.14761	0.0226647	0.0791409
673	Cd79a	22.0738	3.14608	0.00952643	0.0334189
674	Gm6345	2.7331	3.14605	0.228069	1
675	Sowahb	8.25543	3.13919	0.0917785	0.469972
676	Trim61	17.2172	3.13307	0.00922433	0.0396171
677	Perp	13.6665	3.13254	0.0213499	0.120176
678	Abhd16b	2.6973	3.12663	0.226275	1
679	Ccr2	3.09904	3.12352	0.269913	1
680	Adcy10	2.59807	3.11557	0.296096	1
681	Tmem211	0.904203	3.11211	0.485497	1
682	Gsdma	0.903884	3.11163	0.485564	1
683	Pltp	4.44023	3.10051	0.126722	1
684	Gpr115	15.4139	3.09981	0.067535	0.273044
685	Gm14127	0.896331	3.09974	0.487285	1
686	Slc7a10	6.81374	3.08895	0.0947327	0.232154
687	Apoa5	0.888219	3.0876	0.48903	1
688	Clic5	0.887008	3.08578	0.489292	1
689	Htra4	2.61869	3.07247	0.237085	1
690	Gm5160	0.877212	3.07105	0.491427	1
691	Gm21960	0.877181	3.071	0.491433	1
692	Plac8l1	0.876572	3.07016	0.491553	1
693	Trim69	0.876349	3.06985	0.491597	1
694	Foxn1	0.876299	3.06978	0.491607	1
695	Acvrl1	0.876294	3.06977	0.491608	1
696	Rasgrp4	0.874586	3.0674	0.491946	1
697	Gm16215	5.15624	3.063	0.108821	1
698	Gm7982	1.70965	3.06154	0.446332	1
699	Gm5665	5.20597	3.05138	0.146728	1
700	Ace3	2.55952	3.04991	0.252949	1
701	Gm13303	2.57156	3.04916	0.309392	1
702	Prr15	29.8437	3.04907	0.00022908	0.00218163
703	Gm9493	2.45271	3.04692	0.257764	1
704	Myod1	0.860448	3.04407	0.456474	1
705	Edn2	7.71656	3.04351	0.069752	0.184543
706	Tes	20.4533	3.04296	0.0379895	0.248762
707	Rasl2-9	2.53292	3.03083	0.252421	1
708	Fam186a	1.20104	3.02956	0.489806	1
709	Mcoln3	0.848775	3.02694	0.497833	1
710	Ccdc102a	0.848645	3.02674	0.497864	1
711	Olfml1	0.848418	3.02637	0.497917	1
712	Ostn	0.848247	3.0261	0.497957	1
713	Nts	0.848081	3.02583	0.497996	1
714	Gm15421	0.848113	3.02427	0.498246	1
715	Rps10-ps1	0.844271	3.01972	0.49889	1
716	Insl3	0.844407	3.01894	0.499009	1
717	Gm11558	0.843532	3.01853	0.499065	1
718	Stx1a	0.843836	3.01812	0.499127	1
719	Gm14409	0.843122	3.01709	0.499275	1
720	1700086D15Rik	0.843072	3.01702	0.499285	1
721	Ajuba	0.842423	3.01608	0.499419	1
722	Egf	0.842357	3.01599	0.499433	1
723	4930474N05Rik	2.50028	3.00912	0.235407	1
724	Hcst	0.836339	3.00652	0.465831	1
725	Ctgf	21.7828	3.00194	0.0210825	0.0736556
726	Rftn1	15.0708	3.00058	0.0455683	0.212469
727	Slc27a6	0.83242	3.00053	0.467327	1
728	Gpr123	8.78692	2.99889	0.0508931	0.22496
729	Rhoc	22.0629	2.99735	0.00991975	0.0428486
730	Trim16	3.0848	2.99715	0.21807	1
731	C130026I21Rik	0.822063	2.98432	0.50407	1
732	Chrna9	0.822063	2.98432	0.50407	1
733	Ecscr	0.822063	2.98432	0.50407	1
734	Eddm3b	0.822063	2.98432	0.50407	1
735	Gm10025	0.822063	2.98432	0.50407	1
736	Gm12791	0.822063	2.98432	0.50407	1
737	Gm13231	0.822063	2.98432	0.50407	1
738	Gm17223	0.822063	2.98432	0.50407	1
739	Gm21858	0.822063	2.98432	0.50407	1
740	Gm28951	0.822063	2.98432	0.50407	1
741	Gm5742	0.822063	2.98432	0.50407	1
742	Gm8226	0.822063	2.98432	0.50407	1
743	H3f3a-ps2	0.822063	2.98432	0.50407	1
744	Mep1b	0.822063	2.98432	0.50407	1
745	Psd4	0.822063	2.98432	0.50407	1
746	Rpl36-ps8	0.822063	2.98432	0.50407	1
747	Slc4a1	0.822063	2.98432	0.50407	1
748	St6galnac3	0.822063	2.98432	0.50407	1
749	Tsks	0.822063	2.98432	0.50407	1
750	Gldc	0.822063	2.98432	0.50407	1
751	4933403O03Rik	0.822063	2.98432	0.50407	1
752	Akr1c12	0.822063	2.98432	0.50407	1
753	Atp8b5	0.822063	2.98432	0.50407	1
754	Bre	0.822063	2.98432	0.50407	1
755	Cidec	0.822063	2.98432	0.50407	1
756	Ckm	0.822063	2.98432	0.50407	1
757	Cnn1	0.822063	2.98432	0.50407	1
758	Cyp1a1	0.822063	2.98432	0.50407	1
759	Erich4	0.822063	2.98432	0.50407	1
760	Foxc2	0.822063	2.98432	0.50407	1
761	Glp2r	0.822063	2.98432	0.50407	1
762	Gm13167	0.822063	2.98432	0.50407	1
763	Gm21440	0.822063	2.98432	0.50407	1
764	Gm28080	0.822063	2.98432	0.50407	1
765	Gm28097	0.822063	2.98432	0.50407	1
766	Gm6676	0.822063	2.98432	0.50407	1
767	Gm7933	0.822063	2.98432	0.50407	1
768	Medag	0.822063	2.98432	0.50407	1
769	Mx2	0.822063	2.98432	0.50407	1
770	Otol1	0.822063	2.98432	0.50407	1
771	Pkhd1	0.822063	2.98432	0.50407	1
772	Pnmt	0.822063	2.98432	0.50407	1
773	Slc30a3	0.822063	2.98432	0.50407	1
774	Slc35f4	0.822063	2.98432	0.50407	1
775	Slc5a8	0.822063	2.98432	0.50407	1
776	Tas2r143	0.822063	2.98432	0.50407	1
777	Tdpoz5	0.822063	2.98432	0.50407	1
778	Tekt3	0.822063	2.98432	0.50407	1
779	Vmo1	0.822063	2.98432	0.50407	1
780	Dmkn	3.39784	2.98242	0.259218	1
781	Slc2a10	4.83339	2.9776	0.106128	1
782	Gm14685	4.95237	2.97546	0.216413	1
783	Gm17177	0.815562	2.97345	0.505671	1
784	Nlrp3	0.814779	2.97195	0.474414	1
785	Gm3278	0.814113	2.97082	0.474691	1
786	Gm4149	0.810857	2.96531	0.476048	1
787	A930009A15Rik	0.807966	2.96099	0.507502	1
788	Gm20899	0.807962	2.96098	0.507503	1
789	RP23-399N18.1	0.807955	2.96026	0.477285	1
790	Rspo1	0.806385	2.95838	0.507886	1
791	Meox1	0.806112	2.95793	0.507953	1
792	Itih2	0.805779	2.95738	0.508034	1
793	Calhm2	11.9613	2.94453	0.0514135	0.311382
794	Tmem45b	0.796446	2.94101	0.510451	1
795	Gm10327	0.79462	2.93788	0.510916	1
796	Ildr1	0.794403	2.9375	0.510972	1
797	Eif1-ps1	0.789797	2.93024	0.512049	1
798	Pla2g10	0.788989	2.929	0.51223	1
799	Gm13687	0.788946	2.92893	0.512239	1
800	RP23-103B18.6	0.788683	2.92853	0.512298	1
801	Gm12696	0.788313	2.92796	0.51238	1
802	Lrrc69	0.788211	2.9278	0.512403	1
803	Ttc34	0.788079	2.9276	0.512433	1
804	Gm6430	2.37128	2.92072	0.277063	1
805	Sall1	2.37172	2.91575	0.275359	1
806	Gbx1	0.770456	2.89742	0.516912	1
807	Drd5	0.770394	2.89731	0.516928	1
808	Foxi1	0.770162	2.8969	0.516988	1
809	Gm9918	0.770089	2.89678	0.517007	1
810	Rasgrf2	17.266	2.89674	0.0330758	0.224247
811	Gm16204	0.769922	2.89649	0.517051	1
812	A1bg	0.769869	2.89639	0.517065	1
813	4930470P17Rik	0.769435	2.89564	0.517177	1
814	Gm12361	0.768712	2.89437	0.517366	1
815	Lypd6b	4.67482	2.88874	0.177531	1
816	Gm10570	0.763553	2.88531	0.518719	1
817	Lmbrd2	33.0208	2.88292	0.39412	0.652062
818	Ush1c	5.25399	2.88242	0.139067	1
819	Uba1y	6.84116	2.87674	0.11244	0.40163
820	Lgi2	41.9471	2.87005	0.00835286	0.0303372
821	Ccin	0.75398	2.86871	0.52119	1
822	Gm17555	0.75398	2.86871	0.52119	1
823	Gm7901	0.75398	2.86871	0.52119	1
824	Gm9159	0.75398	2.86871	0.52119	1
825	Pdzk1	0.75398	2.86871	0.52119	1
826	RP24-194G3.3	0.75398	2.86871	0.52119	1
827	Btbd16	0.75398	2.86871	0.52119	1
828	C1qtnf5	0.75398	2.86871	0.52119	1
829	C1qtnf9	0.75398	2.86871	0.52119	1
830	Gm26965	0.75398	2.86871	0.52119	1
831	Gm6580	0.75398	2.86871	0.52119	1
832	Mup4	0.75398	2.86871	0.52119	1
833	RP24-169M20.1	0.75398	2.86871	0.52119	1
834	Steap1	0.75398	2.86871	0.52119	1
835	Tmem215	0.75398	2.86871	0.52119	1
836	Evi2a	0.75398	2.86871	0.52119	1
837	Fam229a	0.75398	2.86871	0.52119	1
838	Gm17195	0.75398	2.86871	0.52119	1
839	Gm4922	0.75398	2.86871	0.52119	1
840	Gm6293	0.75398	2.86871	0.52119	1
841	Gpr171	0.75398	2.86871	0.52119	1
842	Mei1	0.75398	2.86871	0.52119	1
843	Rpl35a-ps3	0.75398	2.86871	0.52119	1
844	Selp	0.75398	2.86871	0.52119	1
845	Omp	2.27537	2.85813	0.287564	1
846	Cd164l2	0.769544	2.85735	0.523818	1
847	Rab17	100.198	2.84569	1.95246e-07	6.26268e-06
848	RP23-349M18.1	2.26905	2.84455	0.444917	1
849	Cdh23	14.7461	2.84367	0.0646374	0.276754
850	1700009P17Rik	5.21179	2.84021	0.182399	1
851	Vpreb3	0.726201	2.81682	0.529028	1
852	BC021767	1.54236	2.81657	0.413239	1
853	Col7a1	52.8083	2.81651	0.00256998	0.0143904
854	Fstl3	9.15072	2.81412	0.0716449	0.395621
855	Dusp6	51.7393	2.80993	0.175311	0.359821
856	Sfrp5	40.486	2.80228	5.10316e-05	0.000626539
857	H2-M3	2.20102	2.79809	0.311298	1
858	Nppc	2.19077	2.79631	0.370854	1
859	Gm18981	6.55364	2.78356	0.11397	0.398679
860	Asgr2	0.721212	2.77332	0.535619	1
861	Pbld1	21.0891	2.77222	0.00115818	0.0127188
862	Krt18	74.1686	2.77041	0.00468626	0.0237476
863	Tac2	6.44053	2.76894	0.105481	0.518564
864	Mapkapk3	2.1301	2.76833	0.328546	1
865	Fbxo27	8.66571	2.76412	0.0743051	0.298398
866	Cnr2	4.31437	2.76202	0.166334	1
867	Rps11-ps2	2.0965	2.76082	0.301049	1
868	Gm26558	4.28202	2.75414	0.192107	1
869	Kcng2	35.2894	2.7508	0.00136564	0.00910187
870	Tmem205	165.364	2.75	0.181574	0.312985
871	Kcnj8	2.12335	2.74447	0.306169	1
872	Sdcbp2	8.55069	2.74329	0.100446	0.380975
873	Hsd11b1	26.7838	2.73401	0.000664425	0.00412307
874	Aass	0.697826	2.73272	0.541703	1
875	Tmem200a	0.697826	2.73272	0.541703	1
876	Calcr	0.697826	2.73272	0.541703	1
877	Ccl21a	0.697826	2.73272	0.541703	1
878	Dcstamp	0.697826	2.73272	0.541703	1
879	Gm14900	0.697826	2.73272	0.541703	1
880	Gm15210	0.697826	2.73272	0.541703	1
881	Gm18254	0.697826	2.73272	0.541703	1
882	Gm26620	0.697826	2.73272	0.541703	1
883	Hs3st2	0.697826	2.73272	0.541703	1
884	Ifitm7	0.697826	2.73272	0.541703	1
885	Mroh5	0.697826	2.73272	0.541703	1
886	Oca2	0.697826	2.73272	0.541703	1
887	Olfm2	0.697826	2.73272	0.541703	1
888	Oprm1	0.697826	2.73272	0.541703	1
889	Prss56	0.697826	2.73272	0.541703	1
890	Sncg	0.697826	2.73272	0.541703	1
891	Tmem89	0.697826	2.73272	0.541703	1
892	Gm6829	0.697826	2.73272	0.541703	1
893	Lamtor5	0.697826	2.73272	0.541703	1
894	Mogat2	0.697826	2.73272	0.541703	1
895	Upk3a	0.697826	2.73272	0.541703	1
896	ANKRD23	0.697826	2.73272	0.541703	1
897	Car13	0.697826	2.73272	0.541703	1
898	Ctsg	0.697826	2.73272	0.541703	1
899	Cyp2b19	0.697826	2.73272	0.541703	1
900	Gm11945	0.697826	2.73272	0.541703	1
901	Gm15481	0.697826	2.73272	0.541703	1
902	Gm21560	0.697826	2.73272	0.541703	1
903	Gm27179	0.697826	2.73272	0.541703	1
904	Krtap13	0.697826	2.73272	0.541703	1
905	Neurod2	0.697826	2.73272	0.541703	1
906	Gm16232	4.1249	2.71925	0.145587	1
907	Parvg	8.14916	2.71826	0.222967	0.433681
908	Kcp	0.68713	2.71337	0.545434	1
909	Ces2c	0.684867	2.7121	0.545559	1
910	Gm3460	2.07952	2.70495	0.477716	1
911	Lyrm1	42.1015	2.70489	0.0125566	0.0495744
912	Bcl3	11.7171	2.70377	0.0565675	0.25032
913	Rps12	3.95066	2.70031	0.154631	1
914	Sp140	1.83501	2.69953	0.413894	1
915	Gzmk	0.679694	2.69722	0.547132	1
916	Scarf2	54.2633	2.68974	0.226608	0.445675
917	Skor2	12.4073	2.68879	0.0503688	0.229024
918	F2rl3	2.06518	2.68764	0.483363	1
919	Gm14542	2.05359	2.68686	0.482986	1
920	Saa3	0.67342	2.68523	0.548961	1
921	Rpl9-ps4	0.673194	2.6848	0.549028	1
922	Shroom4	0.673147	2.68304	0.549328	1
923	Dnah1	8.2329	2.68175	0.0867935	0.327986
924	Epgn	0.671209	2.68097	0.549613	1
925	Sec14l5	0.671074	2.68071	0.549653	1
926	Lif	0.670931	2.68044	0.549695	1
927	Sypl2	0.670916	2.68041	0.549699	1
928	Gm19498	0.669267	2.67564	0.550455	1
929	Gm29668	0.667616	2.67248	0.550938	1
930	Grm8	16.4505	2.66707	0.069623	0.27934
931	Gm11703	0.664592	2.66667	0.551825	1
932	Erich2	1.83404	2.65382	0.494159	1
933	Gm4654	0.656755	2.65146	0.554152	1
934	Gm3534	0.656677	2.65131	0.554175	1
935	Gm15495	0.655766	2.64952	0.554449	1
936	Csf3	0.655579	2.64916	0.554505	1
937	Chrna7	0.654881	2.64779	0.554715	1
938	A330050F15Rik	0.654753	2.64754	0.554753	1
939	Gm1980	0.654748	2.64753	0.554755	1
940	Hkdc1	0.654358	2.64676	0.554872	1
941	Lrit1	0.654228	2.64651	0.554911	1
942	Cilp	19.049	2.63155	0.00758751	0.0548911
943	Gbp11	7.15693	2.6312	0.227026	0.640231
944	Ptpn18	29.3338	2.63077	0.0493562	0.139373
945	Psg29	0.643548	2.62556	0.558143	1
946	Fam83g	0.643534	2.62553	0.558147	1
947	Slc28a2	0.643453	2.62536	0.558174	1
948	Capn13	0.643435	2.62532	0.55818	1
949	Bgn	0.643416	2.62528	0.558186	1
950	Slc5a4a	0.64337	2.62519	0.558201	1
951	Gpr160	0.643299	2.62504	0.558224	1
952	Mtnr1a	0.643269	2.62497	0.558234	1
953	Cym	0.643135	2.62469	0.558277	1
954	Znrf4	0.643106	2.62463	0.558287	1
955	Pin1rt1	0.643098	2.62462	0.558289	1
956	Flt3l	0.643031	2.62448	0.558311	1
957	RP23-242C19.8	0.642836	2.62407	0.558375	1
958	Gm16477	0.642708	2.6238	0.558416	1
959	Gm13160	0.642225	2.62278	0.558574	1
960	Isoc2b	11.868	2.62167	0.0710664	0.288412
961	Grb7	18.4779	2.61724	0.0371356	0.181874
962	Mthfs	20.9219	2.61713	0.00273527	0.0234976
963	Gm7331	1.90192	2.61701	0.504696	1
964	Apon	1.89624	2.617	0.35345	1
965	Tdrd9	0.636132	2.60785	0.560965	1
966	Nhlrc4	1.94551	2.60005	0.358688	1
967	Sdpr	17.1325	2.59961	0.0114565	0.100958
968	Pcp4	71.4132	2.59866	0.00135999	0.00872355
969	Gm20390	858.09	2.5922	1.01923e-10	1.50233e-08
970	Rbp7	3.84342	2.59132	0.222216	1
971	Gm13882	0.627099	2.59099	0.5635	1
972	Gm8141	0.626852	2.59052	0.56357	1
973	Sstr3	0.626701	2.59024	0.563613	1
974	Cbln4	124.751	2.58983	7.42037e-05	0.0006755
975	Rnase1	32.8947	2.58438	0.0233032	0.082361
976	Isg20	24.587	2.5803	0.0322567	0.085269
977	Adssl1	5.80293	2.57967	0.201883	1
978	Fabp4	0.707198	2.57772	0.566031	1
979	Tex29	0.621511	2.57512	0.566069	1
980	Astl	0.616547	2.56975	0.566798	1
981	Ccl21c	0.616547	2.56975	0.566798	1
982	Cxcl14	0.616547	2.56975	0.566798	1
983	Cyp27a1	0.616547	2.56975	0.566798	1
984	Gm11541	0.616547	2.56975	0.566798	1
985	Gm11935	0.616547	2.56975	0.566798	1
986	Gm12874	0.616547	2.56975	0.566798	1
987	Gm16581	0.616547	2.56975	0.566798	1
988	Gm21830	0.616547	2.56975	0.566798	1
989	Htr7	0.616547	2.56975	0.566798	1
990	Iqca	0.616547	2.56975	0.566798	1
991	Lmod3	0.616547	2.56975	0.566798	1
992	Muc13	0.616547	2.56975	0.566798	1
993	Myadml2	0.616547	2.56975	0.566798	1
994	Oscar	0.616547	2.56975	0.566798	1
995	Pcp2	0.616547	2.56975	0.566798	1
996	Pld4	0.616547	2.56975	0.566798	1
997	Pnpla5	0.616547	2.56975	0.566798	1
998	Rgs5	0.616547	2.56975	0.566798	1
999	Tmc2	0.616547	2.56975	0.566798	1
1000	Vmn1r-ps135	0.616547	2.56975	0.566798	1
1001	Ace2	0.616547	2.56975	0.566798	1
1002	Ces4a	0.616547	2.56975	0.566798	1
1003	Gm6311	0.616547	2.56975	0.566798	1
1004	Wls	0.616547	2.56975	0.566798	1
1005	Clec2g	0.616547	2.56975	0.566798	1
1006	Gm1045	0.616547	2.56975	0.566798	1
1007	Gm12891	0.616547	2.56975	0.566798	1
1008	Gm4461	0.616547	2.56975	0.566798	1
1009	Gm7666	0.616547	2.56975	0.566798	1
1010	Gm9850	0.616547	2.56975	0.566798	1
1011	Pax2	0.616547	2.56975	0.566798	1
1012	Pde6b	0.616547	2.56975	0.566798	1
1013	Rhox2e	0.616547	2.56975	0.566798	1
1014	RP23-199M5.3	0.616547	2.56975	0.566798	1
1015	RP23-34E15.2	0.616547	2.56975	0.566798	1
1016	Ttr	0.616547	2.56975	0.566798	1
1017	1700028P14Rik	0.616547	2.56975	0.566798	1
1018	A730017C20Rik	0.616547	2.56975	0.566798	1
1019	Ackr3	0.616547	2.56975	0.566798	1
1020	Aox2	0.616547	2.56975	0.566798	1
1021	Axl	0.616547	2.56975	0.566798	1
1022	Btn2a2	0.616547	2.56975	0.566798	1
1023	Cd80	0.616547	2.56975	0.566798	1
1024	Clec2e	0.616547	2.56975	0.566798	1
1025	Col5a2	0.616547	2.56975	0.566798	1
1026	Efcab3	0.616547	2.56975	0.566798	1
1027	Gast	0.616547	2.56975	0.566798	1
1028	Gm10156	0.616547	2.56975	0.566798	1
1029	Gm15580	0.616547	2.56975	0.566798	1
1030	Gm16027	0.616547	2.56975	0.566798	1
1031	Gm6433	0.616547	2.56975	0.566798	1
1032	Kcns1	0.616547	2.56975	0.566798	1
1033	Krt86	0.616547	2.56975	0.566798	1
1034	Lrit2	0.616547	2.56975	0.566798	1
1035	Mogat1	0.616547	2.56975	0.566798	1
1036	Nccrp1	0.616547	2.56975	0.566798	1
1037	Nlrp4c	0.616547	2.56975	0.566798	1
1038	Orm3	0.616547	2.56975	0.566798	1
1039	Rpl29-ps2	0.616547	2.56975	0.566798	1
1040	Rps2-ps4	0.616547	2.56975	0.566798	1
1041	Tcp1-ps1	0.616547	2.56975	0.566798	1
1042	Tmem71	0.616547	2.56975	0.566798	1
1043	Gm5415	0.616547	2.56975	0.566798	1
1044	Rab26	12.6171	2.56658	0.0832597	0.332972
1045	Neil2	1.8962	2.56136	0.434342	1
1046	Rps6kl1	9.49747	2.55393	0.0940106	0.353885
1047	Fam26d	0.609283	2.55295	0.569415	1
1048	Trim75	0.609237	2.55285	0.569432	1
1049	Gpr84	0.608851	2.55197	0.569569	1
1050	2020-09-14	0.608805	2.55187	0.569586	1
1051	Calr4	0.60877	2.55179	0.569598	1
1052	Hrct1	0.608677	2.55158	0.569631	1
1053	Trap1a	0.608398	2.55094	0.569732	1
1054	Hist1h2an	16.5222	2.55071	0.0511402	0.225641
1055	Rpl3l	0.608168	2.55042	0.569814	1
1056	Slc17a8	3.77566	2.54917	0.251662	1
1057	Rps23-ps2	0.60662	2.54807	0.570182	1
1058	Fank1	5.68141	2.54794	0.18526	1
1059	Gm26622	0.605961	2.54667	0.5704	1
1060	Gm26992	0.605464	2.54562	0.570564	1
1061	Gm11511	0.605571	2.54443	0.570758	1
1062	Gm12657	0.603001	2.53836	0.571717	1
1063	3110067C02Rik	1.86208	2.53764	0.362453	1
1064	Spag16	0.625329	2.53723	0.572614	1
1065	Gm8565	0.601023	2.53614	0.572041	1
1066	Gm14281	0.600604	2.53524	0.572181	1
1067	Pdzd3	0.600093	2.53414	0.572352	1
1068	A730049H05Rik	0.60008	2.53411	0.572357	1
1069	Gyltl1b	8.98301	2.52948	0.0957228	0.233999
1070	Uqcr11	660.856	2.52668	0.00344127	0.0151885
1071	Arhgap22	0.671953	2.52414	0.574411	1
1072	Mpp4	2.72613	2.52383	0.302057	1
1073	Rbm47	2.73837	2.5137	0.374419	1
1074	Gm14435	36.1617	2.51076	0.000889145	0.00647604
1075	Mst1r	2.78582	2.51006	0.330369	1
1076	Otos	1.03395	2.50543	0.573602	1
1077	Oas1c	5.52044	2.5047	0.193657	1
1078	Traf3ip3	64.3278	2.5026	0.000299643	0.00216868
1079	St14	6.97035	2.49914	0.181721	0.575097
1080	Cdnf	33.9216	2.49856	0.0805214	0.20988
1081	F7	5.48634	2.49823	0.169086	1
1082	Gm561	87.9826	2.49785	0.00144567	0.00769811
1083	Gpr149	21.4066	2.49675	0.00473325	0.0360795
1084	Sppl2c	3.65778	2.49665	0.239829	1
1085	Rrad	12.8425	2.49615	0.0801885	0.314994
1086	Tie1	3.6521	2.49561	0.239479	1
1087	Ptgfr	0.582375	2.495	0.578486	1
1088	Sox7	0.582231	2.49467	0.578537	1
1089	RP24-574O8.7	0.581608	2.49325	0.578761	1
1090	Nxnl2	0.581571	2.49317	0.578775	1
1091	Gm9157	8.87148	2.48917	0.0551709	0.245216
1092	Rpl14-ps1	18.0692	2.48744	0.0948883	0.481866
1093	Kcnu1	29.5118	2.48475	0.000909478	0.0053131
1094	Gm9964	3.59669	2.48351	0.348598	1
1095	Dgat2l6	3.63689	2.48348	0.371138	1
1096	Igf2bp2	0.575959	2.48017	0.580827	1
1097	Ccdc169	4.83026	2.47833	0.318035	1
1098	Gm15557	1.79272	2.4745	0.451538	1
1099	A930002H24Rik	12.3964	2.47437	0.0732974	0.289707
1100	Prom2	16.6366	2.47295	0.198923	0.400211
1101	1700023F06Rik	15.6935	2.46765	0.0307174	0.211888
1102	Krtap17-1	48.8877	2.46615	0.000182146	0.00146672
1103	Ptgr2	864.727	2.46266	0.0547545	0.140614
1104	Cbr3	43.2742	2.45885	0.000432638	0.00292349
1105	Fkbp11	15.4411	2.45798	0.0130445	0.111606
1106	6720489N17Rik	0.565485	2.45686	0.584491	1
1107	Gas2l2	0.565485	2.45686	0.584491	1
1108	Gm16976	0.565485	2.45686	0.584491	1
1109	Gm9824	0.565485	2.45686	0.584491	1
1110	Nlrp10	0.565485	2.45686	0.584491	1
1111	Plb1	0.565485	2.45686	0.584491	1
1112	2410012M07Rik	0.565485	2.45686	0.584491	1
1113	4930438A08Rik	0.565485	2.45686	0.584491	1
1114	Gm11575	0.565485	2.45686	0.584491	1
1115	Gm14863	0.565485	2.45686	0.584491	1
1116	Gm15013	0.565485	2.45686	0.584491	1
1117	Gm29617	0.565485	2.45686	0.584491	1
1118	Gm4984	0.565485	2.45686	0.584491	1
1119	Gp9	0.565485	2.45686	0.584491	1
1120	Keg1	0.565485	2.45686	0.584491	1
1121	Klk1b22	0.565485	2.45686	0.584491	1
1122	RP23-243N8.1	0.565485	2.45686	0.584491	1
1123	Slc36a2	0.565485	2.45686	0.584491	1
1124	6030498E09Rik	0.565485	2.45686	0.584491	1
1125	Gm6792	0.565485	2.45686	0.584491	1
1126	Vsig2	0.565485	2.45686	0.584491	1
1127	3110035E14Rik	0.565485	2.45686	0.584491	1
1128	Arhgap40	0.565485	2.45686	0.584491	1
1129	Arhgap9	0.565485	2.45686	0.584491	1
1130	Atp13a4	0.565485	2.45686	0.584491	1
1131	C1qb	0.565485	2.45686	0.584491	1
1132	Ccdc160	0.565485	2.45686	0.584491	1
1133	Gimap3	0.565485	2.45686	0.584491	1
1134	Gm10731	0.565485	2.45686	0.584491	1
1135	Gm12182	0.565485	2.45686	0.584491	1
1136	Gm12363	0.565485	2.45686	0.584491	1
1137	Gm13401	0.565485	2.45686	0.584491	1
1138	Gm16103	0.565485	2.45686	0.584491	1
1139	Gm2531	0.565485	2.45686	0.584491	1
1140	Gpr174	0.565485	2.45686	0.584491	1
1141	Kansl2-ps	0.565485	2.45686	0.584491	1
1142	Ntf3	0.565485	2.45686	0.584491	1
1143	Otor	0.565485	2.45686	0.584491	1
1144	RP24-147G10.2	0.565485	2.45686	0.584491	1
1145	Slc6a14	0.565485	2.45686	0.584491	1
1146	Spata4	0.565485	2.45686	0.584491	1
1147	Tmem26	0.565485	2.45686	0.584491	1
1148	Mrc1	0.565485	2.45686	0.584491	1
1149	Trappc6a	180.744	2.44905	1.4419e-09	1.26826e-07
1150	Hsf4	41.9538	2.44091	0.0488951	0.138516
1151	Fam129a	22.7128	2.43721	0.116488	0.224934
1152	Hif3a	3.30088	2.43699	0.300595	1
1153	Gm12873	3.43999	2.42999	0.310334	1
1154	Trmt112-ps2	109.167	2.42989	0.229844	0.382019
1155	Gm14113	5.251	2.42882	0.197287	1
1156	Kcnmb2	8.14094	2.42665	0.132948	0.464022
1157	Lhx4	2.40502	2.42609	0.287236	1
1158	Rsph10b	5.54927	2.42325	0.189241	1
1159	Acta1	12.2357	2.41924	0.100313	0.370904
1160	Rft1	160.368	2.41856	0.25259	0.397237
1161	Tmie	25.743	2.41638	0.00515416	0.0245984
1162	Alox5ap	3.46883	2.40796	0.363512	1
1163	Ifit3	6.9335	2.40496	0.170354	0.53708
1164	Cyp26a1	5.18642	2.40296	0.207708	1
1165	Ptpn6	3.99109	2.39825	0.344192	1
1166	Gm2956	22.6061	2.39814	0.0590593	0.135418
1167	Trim55	7.86088	2.39626	0.231667	0.648901
1168	Trp63	1.19218	2.3934	0.590347	1
1169	Pygl	51.936	2.39301	0.0016797	0.0106821
1170	Gpx1	418.246	2.39228	5.27207e-07	1.36419e-05
1171	Sytl1	38.8018	2.38506	0.0271917	0.0926414
1172	Klf1	6.87081	2.38447	0.21373	0.640336
1173	Gm29216	2480.6	2.38201	0.378555	0.541111
1174	Tmem98	15.3721	2.38168	0.0784926	0.318657
1175	Synpr	41.0431	2.37458	0.0341042	0.10982
1176	Slc51a	1.6942	2.37279	0.478793	1
1177	Hpx	3.37069	2.37085	0.286908	1
1178	Zfp112	50.5934	2.37081	0.0335749	0.0879824
1179	Hamp2	63.7618	2.36288	0.00192547	0.0119147
1180	Fam105a	33.102	2.35799	0.044782	0.129619
1181	Serpinf1	18.3881	2.35281	0.0782424	0.201223
1182	Gm5822	1.65718	2.34954	0.413575	1
1183	Gipc2	3.44871	2.3493	0.399332	1
1184	Adam32	2.13201	2.34819	0.443992	1
1185	Cpne7	5.79337	2.34522	0.212531	1
1186	Tcn2	6.72942	2.33362	0.203246	0.59513
1187	Ano2	1.64865	2.33132	0.489121	1
1188	Zfp133-ps	3.40926	2.32952	0.386668	1
1189	Prr5	19.0714	2.32753	0.0158156	0.0599713
1190	Igdcc3	9.86191	2.31837	0.149652	0.482922
1191	6030445D17Rik	3.26681	2.31496	0.29155	1
1192	Comtd1	77.8874	2.31082	0.000464939	0.00310062
1193	Ebag9	95.3123	2.30755	0.263648	0.410086
1194	Zfand4	57.0454	2.30286	0.226452	0.445525
1195	Gria3	17.4786	2.29691	0.0437854	0.277012
1196	Chst7	4.84077	2.29308	0.228276	1
1197	Ankrd37	229.554	2.29285	2.64959e-05	0.000313865
1198	Chst9	4.20332	2.28989	0.260427	1
1199	Gm10638	25.2782	2.28968	0.0109353	0.0462067
1200	Vwa3a	10.8487	2.27912	0.175628	0.539144
1201	Atp4a	35.4194	2.27788	0.0302419	0.100113
1202	Cml1	29.5588	2.27135	0.0324069	0.105931
1203	Gm10434	9.32153	2.26609	0.142409	0.487201
1204	Igfbpl1	83.5715	2.266	5.10657e-06	8.13655e-05
1205	Gm3244	249.232	2.26426	1.84092e-06	3.70037e-05
1206	Fam110b	92.1503	2.26402	0.000154065	0.00159758
1207	Gm12896	404.163	2.26268	0.359834	0.522537
1208	Hist1h2bc	166.757	2.26198	7.88041e-09	5.19802e-07
1209	Akr1b8	11.1227	2.2617	0.15207	0.509794
1210	Efhd1	3.10985	2.26123	0.320518	1
1211	Gpt	25.1712	2.25784	0.059078	0.165754
1212	Tinagl1	9.83719	2.25375	0.0597871	0.249051
1213	Fbxo36	18.023	2.25291	0.0804386	0.315721
1214	Sytl4	28.7862	2.25213	0.0805753	0.17042
1215	Ndrg2	103.954	2.24855	2.47478e-07	7.46345e-06
1216	Ddn	4.73525	2.24499	0.265879	1
1217	Gm18294	1.55651	2.24457	0.521777	1
1218	Gm11874	1.57691	2.24137	0.457918	1
1219	Dusp2	28.2941	2.23903	0.0654188	0.178406
1220	Bex1	227.634	2.23857	0.0735219	0.152243
1221	Igj	1.44817	2.2362	0.460803	1
1222	Ccm2l	3.97232	2.23056	0.272881	1
1223	Dcxr	41.6674	2.21752	0.00033968	0.00299991
1224	Aldoc	366.75	2.21303	1.61692e-15	1.23137e-12
1225	Lhpp	100.212	2.20744	0.268607	0.414225
1226	Padi3	15.6298	2.20616	0.0309156	0.158229
1227	Gm12366	39.1485	2.20609	0.00835601	0.0372849
1228	Rdh9	8.69676	2.20341	0.162649	0.533688
1229	Pvrl4	4.51913	2.20322	0.203657	1
1230	Fn3k	21.9587	2.20227	0.0145506	0.0467531
1231	Kdelr3	32.2501	2.1986	0.0082392	0.0368097
1232	Fah	29.6636	2.19768	0.0121995	0.0503128
1233	Hcar1	3.06717	2.19715	0.513316	1
1234	Gstp2	106.508	2.19403	0.00577829	0.0225169
1235	Rpsa-ps10	6.05729	2.19205	0.213041	0.6396
1236	Gm5898	3.03277	2.19189	0.335017	1
1237	Trpc4	27.6238	2.18962	0.520621	0.782251
1238	Spz1	1.5085	2.18049	0.531395	1
1239	Aqp5	145.06	2.17662	0.000172393	0.00134588
1240	Fam47e	1.43788	2.17628	0.467671	1
1241	Asprv1	12.0732	2.17601	0.138031	0.621295
1242	Gm11744	13.0982	2.17246	0.135404	0.457904
1243	Igsf1	2.34285	2.17211	0.465886	1
1244	Gm14760	5.82694	2.16989	0.199987	1
1245	Crhr1	1.49572	2.16947	0.471843	1
1246	Pet100	36.7815	2.16881	0.00293106	0.0159136
1247	Lcp2	67.0683	2.16529	0.012169	0.050139
1248	Tmem196	8.49656	2.1652	0.161943	0.346173
1249	Ndufa1	263.146	2.16493	5.43782e-06	8.82446e-05
1250	Krtap16-1	1.48489	2.15863	0.53701	1
1251	Ankrd39	51.9787	2.1581	0.0555837	0.152508
1252	Nmnat3	77.9534	2.15779	0.000614235	0.00476605
1253	Ppp1r1a	20.8982	2.1569	0.09947	0.498307
1254	Gm15737	1.48382	2.15302	0.53814	1
1255	Mcee	58.4167	2.15165	0.0032125	0.0176582
1256	Atp5e	1392.63	2.15142	6.6058e-09	4.36558e-07
1257	Igfbp2	86.3848	2.15005	0.00677683	0.0255478
1258	Pdzd9	7.40155	2.1454	0.189395	0.576534
1259	Tomm7	393.825	2.1451	2.39741e-06	4.49729e-05
1260	Fhdc1	69.0682	2.14437	0.0313427	0.0832843
1261	Gm17147	1.42671	2.14325	0.481077	1
1262	Dach2	0.465217	2.14168	0.635138	1
1263	Dsg3	0.465217	2.14168	0.635138	1
1264	Emr1	0.465217	2.14168	0.635138	1
1265	Fcrl6	0.465217	2.14168	0.635138	1
1266	Gm15460	0.465217	2.14168	0.635138	1
1267	Gm5108	0.465217	2.14168	0.635138	1
1268	Il23r	0.465217	2.14168	0.635138	1
1269	Lrrc30	0.465217	2.14168	0.635138	1
1270	Mab21l2	0.465217	2.14168	0.635138	1
1271	Map3k19	0.465217	2.14168	0.635138	1
1272	Oas1g	0.465217	2.14168	0.635138	1
1273	Raet1e	0.465217	2.14168	0.635138	1
1274	Slc44a4	0.465217	2.14168	0.635138	1
1275	Slurp1	0.465217	2.14168	0.635138	1
1276	Ucn3	0.465217	2.14168	0.635138	1
1277	a	0.465217	2.14168	0.635138	1
1278	Adcyap1	0.465217	2.14168	0.635138	1
1279	Anp32-ps	0.465217	2.14168	0.635138	1
1280	Clcnkb	0.465217	2.14168	0.635138	1
1281	Fam150b	0.465217	2.14168	0.635138	1
1282	Fam196a	0.465217	2.14168	0.635138	1
1283	Gm10439	0.465217	2.14168	0.635138	1
1284	Gm11554	0.465217	2.14168	0.635138	1
1285	Gm12317	0.465217	2.14168	0.635138	1
1286	Gm13653	0.465217	2.14168	0.635138	1
1287	Gm14142	0.465217	2.14168	0.635138	1
1288	Gm14976	0.465217	2.14168	0.635138	1
1289	Gm15528	0.465217	2.14168	0.635138	1
1290	Gm15881	0.465217	2.14168	0.635138	1
1291	Gm18856	0.465217	2.14168	0.635138	1
1292	Gm28040	0.465217	2.14168	0.635138	1
1293	Gm28305	0.465217	2.14168	0.635138	1
1294	Gm6588	0.465217	2.14168	0.635138	1
1295	Gm8428	0.465217	2.14168	0.635138	1
1296	Gm9104	0.465217	2.14168	0.635138	1
1297	Gm9774	0.465217	2.14168	0.635138	1
1298	Gpx8	0.465217	2.14168	0.635138	1
1299	Hs3st3a1	0.465217	2.14168	0.635138	1
1300	Lpxn	0.465217	2.14168	0.635138	1
1301	Lrriq1	0.465217	2.14168	0.635138	1
1302	Olfr1285	0.465217	2.14168	0.635138	1
1303	Olfr212	0.465217	2.14168	0.635138	1
1304	Pou5f1	0.465217	2.14168	0.635138	1
1305	RP24-286C21.2	0.465217	2.14168	0.635138	1
1306	Rpl17-ps8	0.465217	2.14168	0.635138	1
1307	Sfmbt2	0.465217	2.14168	0.635138	1
1308	Tex33	0.465217	2.14168	0.635138	1
1309	Tnnt3	0.465217	2.14168	0.635138	1
1310	Trappc3l	0.465217	2.14168	0.635138	1
1311	Tslp	0.465217	2.14168	0.635138	1
1312	4930549C01Rik	0.465217	2.14168	0.635138	1
1313	A730061H03Rik	0.465217	2.14168	0.635138	1
1314	Aanat	0.465217	2.14168	0.635138	1
1315	Abca6	0.465217	2.14168	0.635138	1
1316	Adhfe1	0.465217	2.14168	0.635138	1
1317	AI467606	0.465217	2.14168	0.635138	1
1318	Arl11	0.465217	2.14168	0.635138	1
1319	Bcl2l15	0.465217	2.14168	0.635138	1
1320	C8b	0.465217	2.14168	0.635138	1
1321	Eppin	0.465217	2.14168	0.635138	1
1322	Eva1a	0.465217	2.14168	0.635138	1
1323	Fnd3c2	0.465217	2.14168	0.635138	1
1324	Gm10080	0.465217	2.14168	0.635138	1
1325	Gm10837	0.465217	2.14168	0.635138	1
1326	Gm14147	0.465217	2.14168	0.635138	1
1327	Gm3712	0.465217	2.14168	0.635138	1
1328	Gm6657	0.465217	2.14168	0.635138	1
1329	Gm6821	0.465217	2.14168	0.635138	1
1330	Hck	0.465217	2.14168	0.635138	1
1331	Mtl5	0.465217	2.14168	0.635138	1
1332	Nrsn2	0.465217	2.14168	0.635138	1
1333	Pth2r	0.465217	2.14168	0.635138	1
1334	Rln1	0.465217	2.14168	0.635138	1
1335	Rps19-ps7	0.465217	2.14168	0.635138	1
1336	Sorbs3	0.465217	2.14168	0.635138	1
1337	Sox30	0.465217	2.14168	0.635138	1
1338	Stambpl1	0.465217	2.14168	0.635138	1
1339	Tmem45a	0.465217	2.14168	0.635138	1
1340	Tnp1	0.465217	2.14168	0.635138	1
1341	Vrtn	0.465217	2.14168	0.635138	1
1342	Tmem255b	1.54262	2.1375	0.544603	1
1343	N4bp2l1	54.7001	2.13425	0.061157	0.169886
1344	Shisa5	83.8969	2.12991	0.00126948	0.00857827
1345	Krt83	1.45683	2.12756	0.551591	1
1346	Rbp1	2.91345	2.11609	0.456336	1
1347	Tekt1	5.80352	2.11455	0.244053	1
1348	Gm6763	0.530943	2.11354	0.639328	1
1349	Dpm3	199.588	2.11132	4.88159e-05	0.000510237
1350	Dnajc12	242.752	2.10445	0.000145737	0.00123198
1351	Prg4	7.21055	2.1043	0.220636	0.654732
1352	Aadat	4.33232	2.09881	0.396642	1
1353	Pcbd2	66.7968	2.09394	0.00123409	0.00808454
1354	Dusp13	0.449584	2.0918	0.643415	1
1355	Il21	1.43079	2.09106	0.622211	1
1356	Gm5093	4.20736	2.08518	0.304752	1
1357	Rps8-ps1	2.80293	2.08204	0.370424	1
1358	Lhfpl5	59.9245	2.07648	0.274723	0.422253
1359	Acot1	51.9299	2.07616	0.0234428	0.0824378
1360	Arhgap30	3.99515	2.07558	0.246644	1
1361	Bst1	1.24835	2.07411	0.571363	1
1362	Gpr37	8.50526	2.07018	0.235936	0.66733
1363	Mro	2.94839	2.07005	0.39002	1
1364	Sync	15.856	2.06962	0.146939	0.6475
1365	Cabp7	2.81897	2.06834	0.377664	1
1366	Pi16	1.38118	2.06789	0.629585	1
1367	Bpifa1	0.519297	2.0668	0.646978	1
1368	Rpl27-ps2	0.438695	2.06654	0.647465	1
1369	Gm5805	0.438582	2.06628	0.647508	1
1370	Rpl36-ps3	0.438541	2.06618	0.647523	1
1371	Spint3	0.438422	2.0659	0.647568	1
1372	Gm13216	0.438386	2.06582	0.647581	1
1373	Rpl15-ps2	0.438367	2.06578	0.647588	1
1374	Gm826	0.438366	2.06577	0.647589	1
1375	Efcab10	0.438327	2.06568	0.647604	1
1376	Trbc2	0.438316	2.06566	0.647607	1
1377	Insl5	0.438315	2.06566	0.647608	1
1378	Gm5244	0.438293	2.06561	0.647616	1
1379	Odf1	0.438216	2.06543	0.647645	1
1380	Gm18360	0.438184	2.06535	0.647657	1
1381	Gm6159	0.438176	2.06533	0.64766	1
1382	P4ha3	0.438171	2.06532	0.647662	1
1383	Barx2	0.438168	2.06531	0.647663	1
1384	Hdgfl1	0.438168	2.06531	0.647663	1
1385	E230025N22Rik	0.438167	2.06531	0.647663	1
1386	Slc23a3	0.438166	2.06531	0.647664	1
1387	Bco2	0.438165	2.0653	0.647664	1
1388	Gm364	0.438164	2.0653	0.647665	1
1389	Gm18048	0.438153	2.06528	0.647669	1
1390	Vwce	0.438147	2.06526	0.647671	1
1391	Slc6a19	0.438147	2.06526	0.647671	1
1392	Olfr67	0.438145	2.06526	0.647672	1
1393	Wwc2	0.438133	2.06523	0.647676	1
1394	Gm13771	0.438006	2.06494	0.647724	1
1395	Gm12401	0.437968	2.06485	0.647738	1
1396	Gm12882	1.33549	2.06305	0.573604	1
1397	Mboat4	5.63246	2.06145	0.25078	1
1398	Col6a3	29.284	2.06043	0.0411743	0.121979
1399	Sytl5	2.81151	2.05755	0.465699	1
1400	1700010B08Rik	9.71577	2.05741	0.126611	0.429331
1401	Slpi	0.454916	2.05631	0.649141	1
1402	Gdf15	41.2586	2.05514	0.0142027	0.0458767
1403	Vmn2r1	23.3574	2.0549	0.0178773	0.0671186
1404	Atp6v1f	865.033	2.05389	1.86277e-08	1.01042e-06
1405	Serpina9	49.8383	2.05261	0.0372763	0.117461
1406	Gm12286	9.76202	2.05218	0.181761	0.744095
1407	Stpg2	0.436342	2.05084	0.650192	1
1408	Ago4	3.81904	2.04999	0.376095	1
1409	5530401A14Rik	0.435351	2.04848	0.650571	1
1410	Wnt11	8.40562	2.0458	0.237482	0.453139
1411	Rgs6	4.6262	2.03947	0.275053	1
1412	Calb2	8.32029	2.03878	0.214262	0.626847
1413	Gjc2	24.5674	2.0385	0.0148367	0.0472542
1414	Usp17lc	1.26917	2.0381	0.585166	1
1415	Avpi1	76.7223	2.03517	0.000166627	0.00163535
1416	Htra1	4.78725	2.03091	0.390565	1
1417	Usmg5	1020.79	2.03046	9.8604e-06	0.000144643
1418	Gm10157	3.98045	2.02915	0.319038	1
1419	Art1	41.5936	2.02891	0.0990962	0.198674
1420	Il12rb2	2.68129	2.02872	0.336068	1
1421	Msantd1	1.36967	2.02829	0.575833	1
1422	Fam19a4	12.3985	2.02231	0.170206	0.713705
1423	Gm11517	0.424182	2.02165	0.654894	1
1424	Atp2a3	66.0618	2.02066	0.0291717	0.0941067
1425	Pold4	147.567	2.02037	1.69228e-07	5.78157e-06
1426	Gm5453	0.423457	2.01989	0.655177	1
1427	Gm6285	0.422923	2.0186	0.655386	1
1428	Gm15590	0.42253	2.01765	0.655539	1
1429	Rpl17-ps10	0.422513	2.01761	0.655546	1
1430	Gm9451	0.422275	2.01703	0.655639	1
1431	Rln3	0.422165	2.01676	0.655682	1
1432	Vpreb1	0.421851	2.016	0.655805	1
1433	Elp6	78.8396	2.01596	0.000352471	0.0031019
1434	Gm13886	0.42149	2.01513	0.655947	1
1435	Gm11437	0.421466	2.01507	0.655956	1
1436	Slc2a2	1.31822	2.01503	0.583956	1
1437	Twist2	0.421434	2.01499	0.655969	1
1438	Gm21761	0.42142	2.01495	0.655974	1
1439	Gm13477	0.421244	2.01453	0.656043	1
1440	Ccdc87	0.42122	2.01447	0.656052	1
1441	F13a1	0.421197	2.01442	0.656061	1
1442	Wnt9b	0.421183	2.01438	0.656067	1
1443	Gm12208	0.421026	2.014	0.656128	1
1444	Rps21	4707.96	2.01303	7.36667e-09	5.24712e-07
1445	Tmsb15b1	2.65025	2.01026	0.391379	1
1446	Wfdc2	1492.01	2.00958	5.01574e-11	7.56325e-09
1447	Mybpc1	1.04512	2.00866	0.652289	1
1448	Lrrc3b	8.17959	2.00856	0.20651	0.410379
1449	S100a1	99.9656	2.00504	0.000981552	0.00565172
1450	Pir	13.8686	2.00319	0.0598568	0.260955
1451	Hspa1a	71.4179	2.00254	0.00675049	0.025456
1452	Vstm2l	195.581	2.00021	3.54049e-08	1.61845e-06
1453	Sepw1	1505.3	1.99992	7.80595e-06	0.000118054
1454	Sdr39u1	126.219	1.99583	0.00096963	0.00575967
1455	Unc13d	9.99547	1.99522	0.20694	0.411041
1456	6330416G13Rik	2.72227	1.99092	0.566666	1
1457	Romo1	404.407	1.98886	1.85914e-06	3.82154e-05
1458	Ifitm2	590.04	1.98878	2.51771e-07	7.46345e-06
1459	Gm12184	29.3552	1.98671	0.0290542	0.09699
1460	Cdcp1	9.09787	1.98569	0.17634	0.36769
1461	Aplnr	0.411032	1.98563	0.660828	1
1462	Gm12954	0.411032	1.98563	0.660828	1
1463	Gm13127	0.411032	1.98563	0.660828	1
1464	Gm13235	0.411032	1.98563	0.660828	1
1465	Gm13306	0.411032	1.98563	0.660828	1
1466	Gm19353	0.411032	1.98563	0.660828	1
1467	Gm28844	0.411032	1.98563	0.660828	1
1468	Gpr15	0.411032	1.98563	0.660828	1
1469	Hyal6	0.411032	1.98563	0.660828	1
1470	Ip6k3	0.411032	1.98563	0.660828	1
1471	Nr1h4	0.411032	1.98563	0.660828	1
1472	Olfr985	0.411032	1.98563	0.660828	1
1473	Osgin1	0.411032	1.98563	0.660828	1
1474	Sly	0.411032	1.98563	0.660828	1
1475	Wdr63	0.411032	1.98563	0.660828	1
1476	Zfp600	0.411032	1.98563	0.660828	1
1477	Arap3	0.411032	1.98563	0.660828	1
1478	Atp8b4	0.411032	1.98563	0.660828	1
1479	Chil1	0.411032	1.98563	0.660828	1
1480	Crxos	0.411032	1.98563	0.660828	1
1481	Cyp2c65	0.411032	1.98563	0.660828	1
1482	Cyp4f40	0.411032	1.98563	0.660828	1
1483	E230019M04Rik	0.411032	1.98563	0.660828	1
1484	Emr4	0.411032	1.98563	0.660828	1
1485	Gm11449	0.411032	1.98563	0.660828	1
1486	Gm11624	0.411032	1.98563	0.660828	1
1487	Gm14382	0.411032	1.98563	0.660828	1
1488	Gm17472	0.411032	1.98563	0.660828	1
1489	Gm28253	0.411032	1.98563	0.660828	1
1490	Gm6286	0.411032	1.98563	0.660828	1
1491	Gm6480	0.411032	1.98563	0.660828	1
1492	Gm694	0.411032	1.98563	0.660828	1
1493	Gm7168	0.411032	1.98563	0.660828	1
1494	Gpha2	0.411032	1.98563	0.660828	1
1495	Grifin	0.411032	1.98563	0.660828	1
1496	Kiss1	0.411032	1.98563	0.660828	1
1497	Lalba	0.411032	1.98563	0.660828	1
1498	Mfap4	0.411032	1.98563	0.660828	1
1499	Olfr222	0.411032	1.98563	0.660828	1
1500	Plac9b	0.411032	1.98563	0.660828	1
1501	Sash3	0.411032	1.98563	0.660828	1
1502	Skiv2l-ps1	0.411032	1.98563	0.660828	1
1503	Slc6a3	0.411032	1.98563	0.660828	1
1504	Slc7a8	0.411032	1.98563	0.660828	1
1505	Tgfbi	0.411032	1.98563	0.660828	1
1506	Tmem54	0.411032	1.98563	0.660828	1
1507	4833427G06Rik	0.411032	1.98563	0.660828	1
1508	A630095N17Rik	0.411032	1.98563	0.660828	1
1509	Abcg5	0.411032	1.98563	0.660828	1
1510	Acsm1	0.411032	1.98563	0.660828	1
1511	Ankrd36	0.411032	1.98563	0.660828	1
1512	Apoh	0.411032	1.98563	0.660828	1
1513	Asb11	0.411032	1.98563	0.660828	1
1514	Bmp8a	0.411032	1.98563	0.660828	1
1515	Cav2	0.411032	1.98563	0.660828	1
1516	Cfap69	0.411032	1.98563	0.660828	1
1517	Cyp2j12	0.411032	1.98563	0.660828	1
1518	Glb1l3	0.411032	1.98563	0.660828	1
1519	Gm10232	0.411032	1.98563	0.660828	1
1520	Gm12097	0.411032	1.98563	0.660828	1
1521	Gm12176	0.411032	1.98563	0.660828	1
1522	Gm12540	0.411032	1.98563	0.660828	1
1523	Gm15681	0.411032	1.98563	0.660828	1
1524	Gm19518	0.411032	1.98563	0.660828	1
1525	Gm2310	0.411032	1.98563	0.660828	1
1526	Gm28756	0.411032	1.98563	0.660828	1
1527	Gm2914	0.411032	1.98563	0.660828	1
1528	Gm6489	0.411032	1.98563	0.660828	1
1529	Gm6536	0.411032	1.98563	0.660828	1
1530	Gm8116	0.411032	1.98563	0.660828	1
1531	Gm9008	0.411032	1.98563	0.660828	1
1532	Ifitm6	0.411032	1.98563	0.660828	1
1533	Kcnn4	0.411032	1.98563	0.660828	1
1534	Nhlh2	0.411032	1.98563	0.660828	1
1535	Olfr104-ps	0.411032	1.98563	0.660828	1
1536	Olfr195	0.411032	1.98563	0.660828	1
1537	Olfr55	0.411032	1.98563	0.660828	1
1538	Omg	0.411032	1.98563	0.660828	1
1539	Pik3r6	0.411032	1.98563	0.660828	1
1540	Pnoc	0.411032	1.98563	0.660828	1
1541	Prps1l1	0.411032	1.98563	0.660828	1
1542	Psma8	0.411032	1.98563	0.660828	1
1543	Ripply1	0.411032	1.98563	0.660828	1
1544	Spata20	0.411032	1.98563	0.660828	1
1545	Spp1	0.411032	1.98563	0.660828	1
1546	Sprr2a3	0.411032	1.98563	0.660828	1
1547	Tbx10	0.411032	1.98563	0.660828	1
1548	Tex19.1	0.411032	1.98563	0.660828	1
1549	AC125178.2	0.411032	1.98563	0.660828	1
1550	Clec14a	0.411032	1.98563	0.660828	1
1551	Cmtm2b	0.411032	1.98563	0.660828	1
1552	Efcc1	0.411032	1.98563	0.660828	1
1553	Fam71a	0.411032	1.98563	0.660828	1
1554	Fyb	0.411032	1.98563	0.660828	1
1555	Gm15772	0.411032	1.98563	0.660828	1
1556	Gm4353	0.411032	1.98563	0.660828	1
1557	Gm7545	0.411032	1.98563	0.660828	1
1558	Gm8055	0.411032	1.98563	0.660828	1
1559	Mup5	0.411032	1.98563	0.660828	1
1560	Nap1l2	0.411032	1.98563	0.660828	1
1561	Taar5	0.411032	1.98563	0.660828	1
1562	Tmc5	0.411032	1.98563	0.660828	1
1563	Vmn2r-ps119	0.411032	1.98563	0.660828	1
1564	Col6a5	0.411032	1.98563	0.660828	1
1565	Myo7b	0.411032	1.98563	0.660828	1
1566	Slco1a1	0.411032	1.98563	0.660828	1
1567	Slitrk4	0.411032	1.98563	0.660828	1
1568	Insrr	46.0318	1.98451	0.0705171	0.188835
1569	Egr4	31.9719	1.98384	0.0234525	0.0827102
1570	Ppp1r14a	54.5106	1.98236	0.00165964	0.0105867
1571	Dhrs7	167.514	1.98145	3.5248e-07	1.01744e-05
1572	Pacrgl	110.691	1.98069	0.340968	0.490875
1573	C1qtnf4	64.7587	1.98005	0.00717095	0.0320172
1574	Gm766	1.07224	1.97981	0.610117	1
1575	Cldn2	2.68012	1.9754	0.506105	1
1576	Loxl4	5.94218	1.97462	0.312149	0.801041
1577	Catip	1.33505	1.97204	0.590787	1
1578	Olfr658	1.32687	1.96774	0.649991	1
1579	Ckmt2	1.32677	1.96746	0.650043	1
1580	Selenbp1	740.313	1.96414	4.23089e-18	9.22017e-15
1581	RHOX5	2.46076	1.96355	0.429349	1
1582	Pcsk1n	231.485	1.9632	0.000255469	0.00197727
1583	Chchd10	166.016	1.96035	0.000156438	0.00129474
1584	Hspb1	56.2501	1.95982	0.000178512	0.00180323
1585	1110034G24Rik	69.0011	1.95802	0.000450961	0.00302483
1586	Rnf32	76.4012	1.95345	0.00056453	0.00362005
1587	Ropn1l	9.19334	1.94896	0.213385	0.420076
1588	Soat2	13.192	1.94781	0.162485	0.520379
1589	Rbm44	0.398472	1.94393	0.667797	1
1590	Fbll1	126.97	1.94341	2.41087e-06	4.30809e-05
1591	Gnat1	6.97691	1.94228	0.179418	0.556033
1592	Selm	231.867	1.94111	1.74867e-05	0.000221073
1593	Smug1	233.755	1.93926	0.389461	0.536843
1594	Ndufa4l2	43.4741	1.93656	0.00497277	0.0247967
1595	Tspo	405.459	1.93592	6.63004e-11	9.43705e-09
1596	Ass1	19.0879	1.93489	0.0439552	0.206958
1597	Rras	28.6321	1.93487	0.021126	0.0620626
1598	RP23-204N23.1	0.394607	1.93399	0.669414	1
1599	D930020B18Rik	7.00265	1.93356	0.22129	0.842093
1600	Gm5582	0.39444	1.93356	0.669484	1
1601	Gm5633	0.39439	1.93343	0.669505	1
1602	Mospd4	0.394349	1.93332	0.669522	1
1603	Rpl13-ps3	0.394295	1.93318	0.669545	1
1604	Hmgb1-ps9	0.394276	1.93314	0.669553	1
1605	Gm18821	0.394232	1.93302	0.669572	1
1606	Gm4792	0.3942	1.93294	0.669585	1
1607	Gm11993	0.394182	1.93289	0.669593	1
1608	Gm4968	0.394169	1.93286	0.669598	1
1609	Gm8100	0.394138	1.93278	0.669611	1
1610	Gm9431	0.394127	1.93275	0.669616	1
1611	Adh1	0.394117	1.93272	0.66962	1
1612	Gm14121	0.39409	1.93265	0.669631	1
1613	Gm18829	0.394075	1.93262	0.669637	1
1614	Gm8300	0.394065	1.93259	0.669642	1
1615	Slc25a21	0.394047	1.93254	0.669649	1
1616	Krt78	0.394037	1.93252	0.669653	1
1617	Rbp3	0.394027	1.93249	0.669657	1
1618	Rbp4	344.15	1.93192	1.77622e-05	0.000220077
1619	Hsd17b13	14.3503	1.93173	0.165344	0.526494
1620	Hmha1	1.1945	1.93171	0.602717	1
1621	Ace	130.191	1.92883	1.40185e-06	3.00787e-05
1622	Rps27rt	2829.55	1.92841	3.33168e-09	2.59837e-07
1623	Grhl3	14.3589	1.92704	0.168712	0.546675
1624	Rpl31	3905.88	1.92622	8.92761e-08	3.74626e-06
1625	Dnase1l3	1.24674	1.92603	0.543373	1
1626	Hist1h1c	341.52	1.92577	6.59756e-05	0.000667272
1627	Hist1h2bn	1.24845	1.92297	0.548799	1
1628	Sapcd1	35.0537	1.92231	0.0154038	0.0577915
1629	Gm8451	1.21874	1.92163	0.608249	1
1630	Rps29	1326.7	1.92019	3.78193e-07	8.77903e-06
1631	Cinp	393.752	1.91972	2.29362e-07	7.3072e-06
1632	Dnah7c	2.57722	1.91554	0.434725	1
1633	S100a6	20.5572	1.91359	0.190155	0.593824
1634	Osmr	0.865322	1.91338	0.6419	1
1635	Gm9762	118.385	1.91244	0.365855	0.528848
1636	Sertad1	99.6344	1.91067	1.49572e-05	0.00018793
1637	Timm13	1025.16	1.91059	2.50759e-13	1.1665e-10
1638	Tnk1	3.07393	1.90908	0.404214	1
1639	Tceal1	114.223	1.90816	0.000364986	0.00255549
1640	Slc16a5	8.6036	1.90795	0.231954	0.65994
1641	Pld6	3.57871	1.90742	0.365693	1
1642	Dhh	2.5684	1.90536	0.504048	1
1643	Mgarp	32.9908	1.90534	0.067004	0.147709
1644	Skor1	3.8478	1.90506	0.353415	1
1645	Pparg	39.0007	1.905	0.00433514	0.0214711
1646	Car9	49.1014	1.90255	0.00545254	0.0267672
1647	Rpl36	5195.82	1.90184	2.36849e-08	1.22236e-06
1648	Rasl10a	1.5298	1.89951	0.523046	1
1649	1700010I14Rik	5.01675	1.89875	0.42279	1
1650	Hmgb1-ps3	1.20279	1.89611	0.552319	1
1651	Slc30a2	54.7862	1.89442	0.0546423	0.155633
1652	Nodal	1.27303	1.8936	0.604549	1
1653	Pla2g4e	6.39552	1.8935	0.289351	1
1654	Rhox2d	2.52463	1.8914	0.445758	1
1655	Mrpl52	420.336	1.88951	1.72782e-07	5.63219e-06
1656	Clybl	60.546	1.88857	0.0142296	0.0545504
1657	Nos3	16.6597	1.88717	0.0544597	0.152808
1658	Higd1a	1140.68	1.88712	1.83224e-10	2.18e-08
1659	Toporsos	22.5419	1.88609	0.0684287	0.150096
1660	Bbc3	733.027	1.88537	2.40704e-08	1.1933e-06
1661	Hilpda	145.693	1.88246	2.31771e-05	0.000280479
1662	Gm17383	1.20224	1.8819	0.555467	1
1663	Cilp2	28.5387	1.88094	0.0160925	0.0503128
1664	Ctsl	734.433	1.8803	4.08477e-09	2.97158e-07
1665	Gm9785	2.21461	1.87946	0.452528	1
1666	Hecw2	3.76658	1.87799	0.456996	1
1667	Tnfsf15	0.37699	1.87778	0.678791	1
1668	Adamts3	0.37699	1.87778	0.678791	1
1669	Ikzf3	0.37699	1.87778	0.678791	1
1670	1700028J19Rik	0.37699	1.87778	0.678791	1
1671	4930590J08Rik	0.37699	1.87778	0.678791	1
1672	AA413626	0.37699	1.87778	0.678791	1
1673	Aldh3b2	0.37699	1.87778	0.678791	1
1674	Allc	0.37699	1.87778	0.678791	1
1675	Armc4	0.37699	1.87778	0.678791	1
1676	Cct8l1	0.37699	1.87778	0.678791	1
1677	Cd163	0.37699	1.87778	0.678791	1
1678	Col11a1	0.37699	1.87778	0.678791	1
1679	E530001F21Rik	0.37699	1.87778	0.678791	1
1680	Gckr	0.37699	1.87778	0.678791	1
1681	Gm11800	0.37699	1.87778	0.678791	1
1682	Gm15071	0.37699	1.87778	0.678791	1
1683	Gm15847	0.37699	1.87778	0.678791	1
1684	Gm3685	0.37699	1.87778	0.678791	1
1685	Gm5114	0.37699	1.87778	0.678791	1
1686	Gm7364	0.37699	1.87778	0.678791	1
1687	Gm8579	0.37699	1.87778	0.678791	1
1688	Gzmc	0.37699	1.87778	0.678791	1
1689	Kcnj5	0.37699	1.87778	0.678791	1
1690	Mustn1	0.37699	1.87778	0.678791	1
1691	Pcp4l1	0.37699	1.87778	0.678791	1
1692	Rhox7-ps	0.37699	1.87778	0.678791	1
1693	S100a2	0.37699	1.87778	0.678791	1
1694	3110079O15Rik	0.37699	1.87778	0.678791	1
1695	Casp4	0.37699	1.87778	0.678791	1
1696	Gm15310	0.37699	1.87778	0.678791	1
1697	Gm4152	0.37699	1.87778	0.678791	1
1698	Gm7236	0.37699	1.87778	0.678791	1
1699	Gm7329	0.37699	1.87778	0.678791	1
1700	Pnp2	0.37699	1.87778	0.678791	1
1701	Pou3f4	0.37699	1.87778	0.678791	1
1702	Vmn2r120	0.37699	1.87778	0.678791	1
1703	1700001L19Rik	0.37699	1.87778	0.678791	1
1704	1700106J16Rik	0.37699	1.87778	0.678791	1
1705	4933411G11Rik	0.37699	1.87778	0.678791	1
1706	Cpa4	0.37699	1.87778	0.678791	1
1707	Gfral	0.37699	1.87778	0.678791	1
1708	Gm11422	0.37699	1.87778	0.678791	1
1709	Gm12247	0.37699	1.87778	0.678791	1
1710	Gm13039	0.37699	1.87778	0.678791	1
1711	Gm13247	0.37699	1.87778	0.678791	1
1712	Gm13857	0.37699	1.87778	0.678791	1
1713	Gm13940	0.37699	1.87778	0.678791	1
1714	Gm14282	0.37699	1.87778	0.678791	1
1715	Gm15573	0.37699	1.87778	0.678791	1
1716	Gm16481	0.37699	1.87778	0.678791	1
1717	Gm16585	0.37699	1.87778	0.678791	1
1718	Gm17149	0.37699	1.87778	0.678791	1
1719	Gm18875	0.37699	1.87778	0.678791	1
1720	Gm21833	0.37699	1.87778	0.678791	1
1721	Gm27172	0.37699	1.87778	0.678791	1
1722	Gm5089	0.37699	1.87778	0.678791	1
1723	Gm5097	0.37699	1.87778	0.678791	1
1724	Gm5555	0.37699	1.87778	0.678791	1
1725	Gm9047	0.37699	1.87778	0.678791	1
1726	Krt9	0.37699	1.87778	0.678791	1
1727	Lor	0.37699	1.87778	0.678791	1
1728	Misp	0.37699	1.87778	0.678791	1
1729	Mocos	0.37699	1.87778	0.678791	1
1730	Myl3	0.37699	1.87778	0.678791	1
1731	Oas1a	0.37699	1.87778	0.678791	1
1732	Prm1	0.37699	1.87778	0.678791	1
1733	RP24-120I13.3	0.37699	1.87778	0.678791	1
1734	Rpl7a-ps5	0.37699	1.87778	0.678791	1
1735	Tmem30b	0.37699	1.87778	0.678791	1
1736	Ugt1a2	0.37699	1.87778	0.678791	1
1737	Cdkl4	8.87085	1.87634	0.23785	0.687776
1738	Ubxn10	66.4243	1.87553	0.00111184	0.00772828
1739	Ppap2c	61.9717	1.87552	0.000345783	0.00244867
1740	Ccdc84	32.1714	1.87521	0.011473	0.0385385
1741	Dennd2c	3.6219	1.87154	0.408098	1
1742	Rabac1	788.898	1.86856	3.28242e-14	1.53084e-11
1743	1110059G10Rik	286.312	1.86687	0.00237409	0.0113072
1744	Il17rc	49.0096	1.86482	0.00559693	0.0263103
1745	Ddt	228.811	1.86151	0.00215928	0.0105192
1746	Cox16	110.634	1.8612	0.000189411	0.00144965
1747	Oacyl	6.67482	1.86037	0.342005	0.582688
1748	Cdpf1	152.519	1.8569	0.0109529	0.035514
1749	Vimp	444.454	1.8567	1.36076e-06	2.96114e-05
1750	Gm10177	618.749	1.85629	1.22912e-06	2.82426e-05
1751	Avpr1a	3.73878	1.85164	0.41266	1
1752	Gm9959	2.4418	1.84629	0.527472	1
1753	Gm10653	1.22817	1.84581	0.616844	1
1754	Actc1	2.4749	1.84559	0.541808	1
1755	Ctsz	534.736	1.84302	0.0462838	0.112931
1756	Atox1	258.782	1.83905	0.00364086	0.0162475
1757	Pcsk9	52.6715	1.83577	0.021113	0.0737297
1758	Gm11808	13210.5	1.83385	9.25998e-12	1.91883e-09
1759	Pls1	1.22691	1.83377	0.619239	1
1760	Tnfrsf12a	74.2999	1.83163	0.00216354	0.012586
1761	Rps19	7267.33	1.8305	4.92587e-12	1.22567e-09
1762	Gm1673	427.168	1.82919	1.3342e-05	0.00017842
1763	Gbp2	1.22528	1.82801	0.68106	1
1764	Csprs	1.22514	1.82756	0.681134	1
1765	Sim1	1.2241	1.82428	0.681668	1
1766	Rpl22l1	1366.56	1.82123	1.12371e-07	3.38562e-06
1767	Crlf1	12.2197	1.8184	0.0824115	0.436308
1768	Car12	3.96709	1.81653	0.373187	1
1769	Fam96b	539.351	1.81396	2.00171e-06	3.837e-05
1770	Rab3a	764.981	1.81146	6.3297e-06	9.62383e-05
1771	Hist2h3c1	21.954	1.81128	0.163414	0.289346
1772	Dbx2	22.2991	1.80743	0.0560871	0.158722
1773	Deb1	107.726	1.80621	9.74196e-05	0.00088715
1774	Lrrd1	2.41543	1.80506	0.458615	1
1775	2010111I01Rik	18.8942	1.80328	0.0738321	0.296744
1776	Cox17	427.399	1.80201	0.000202017	0.00159994
1777	C1qtnf1	56.9209	1.79825	0.0584327	0.133507
1778	Mup-ps16	2.39238	1.79586	0.538116	1
1779	Rpl41	11703.6	1.79501	2.23139e-09	1.95549e-07
1780	Ndufa2	594.275	1.79397	1.08723e-06	2.47957e-05
1781	Adra1b	32.4356	1.79354	0.0575146	0.161887
1782	Rftn2	3.11694	1.79195	0.428129	1
1783	Myeov2	437.663	1.79151	4.87285e-05	0.000511936
1784	Rplp1	11037.3	1.79022	9.69527e-11	1.4381e-08
1785	Trf	155.41	1.78684	0.00249643	0.0112778
1786	Oxld1	46.515	1.78682	0.00408852	0.0213096
1787	Etv4	55.647	1.78364	0.0583359	0.133997
1788	Vstm5	4.47692	1.78299	0.391604	1
1789	Ucp1	2.37787	1.78217	0.485056	1
1790	0610009B22Rik	237.172	1.78121	0.00231282	0.0111611
1791	Hist1h2bq	11.5593	1.77933	0.227268	0.667142
1792	Cd99	1536.75	1.77727	2.0546e-07	6.66022e-06
1793	Defb42	32.2288	1.77666	0.0463617	0.138294
1794	Bnip3	6311.04	1.77644	3.82522e-18	9.22017e-15
1795	Gfy	1.18096	1.77548	0.638526	1
1796	Pkd1l1	11.5545	1.77484	0.18428	0.556744
1797	Ypel3	1000.11	1.7733	6.91308e-07	2.02106e-05
1798	Ffar4	338.655	1.77211	1.2466e-07	4.37261e-06
1799	Kazald1	114.119	1.76761	0.000636956	0.00399607
1800	Crispld2	23.4285	1.76469	0.0684243	0.150948
1801	Atp5k	187.447	1.76443	0.00144143	0.00763657
1802	4930529C04Rik	1.17253	1.76228	0.636862	1
1803	Anapc13	366.128	1.76176	0.00141898	0.0074085
1804	Cyb5a	232.646	1.76175	2.41656e-05	0.000277603
1805	Snrpd2	1801.96	1.76117	6.23097e-09	4.32522e-07
1806	Hist1h3a	11.4391	1.76024	0.188849	0.590919
1807	Rpl39	1719.15	1.75818	7.70103e-09	4.97285e-07
1808	Uqcrh	1344.32	1.75557	5.59905e-09	3.19482e-07
1809	RP23-383K24.4	3.46178	1.75303	0.504927	1
1810	Cox6b1	1387.47	1.75034	9.4838e-05	0.000871991
1811	Gm14698	41.3502	1.74996	0.120182	0.2824
1812	Tmod1	4.59528	1.74518	0.310397	1
1813	Klf8	66.0352	1.7428	0.0668558	0.181949
1814	Gm15560	1.15038	1.74175	0.647104	1
1815	Ccdc88b	32.8822	1.74129	0.149329	0.271089
1816	Adra2c	94.7435	1.73819	5.51629e-05	0.000560542
1817	Tmem258	394.159	1.73805	1.24581e-06	2.85955e-05
1818	Aldh3b1	19.9211	1.73803	0.0871803	0.335298
1819	Tcte2	19.4136	1.73722	0.19004	0.767066
1820	Sftpc	69.9889	1.73592	0.000809769	0.00602803
1821	Ccdc148	35.1911	1.73439	0.176115	0.374389
1822	Tnfsf12	100.74	1.73435	0.00116063	0.00666141
1823	Gstm4	41.2528	1.73353	0.0268723	0.0744522
1824	Smc1b	21.5545	1.73182	0.0851183	0.322785
1825	1110058L19Rik	72.3438	1.73107	0.00946375	0.0334189
1826	Rps25	421.987	1.73055	6.23303e-07	1.53997e-05
1827	Lingo3	24.6995	1.72894	0.0295434	0.0798542
1828	Asb5	12.338	1.72649	0.107962	0.526763
1829	Gm3500	6.47536	1.72511	0.330413	0.568972
1830	Gm10036	2.10362	1.7248	0.571395	1
1831	Crybb1	47.7214	1.71915	0.0304458	0.100632
1832	Hopx	78.5907	1.71463	0.00399043	0.0201494
1833	Blvrb	66.5079	1.71441	0.000382917	0.00263649
1834	Ffar2	3.76164	1.71244	0.418061	1
1835	Il17b	164.996	1.71064	6.49018e-05	0.000632835
1836	Anxa2	90.7549	1.70892	0.000388323	0.00334654
1837	Prrg2	68.9935	1.70754	0.392766	0.542006
1838	Cnpy2	183.143	1.70733	1.68679e-06	3.32706e-05
1839	Glt8d2	14.1833	1.70643	0.105711	0.395243
1840	Gm10293	1.09008	1.70549	0.660604	1
1841	Wdr86	4.73572	1.70545	0.370752	1
1842	Alox8	1.1384	1.70506	0.701691	1
1843	Vmn1r-ps73	1.13836	1.70494	0.701712	1
1844	Lrrc6	1.13836	1.70493	0.701713	1
1845	Gm13340	1.13832	1.70479	0.701736	1
1846	Gadd45b	841.6	1.70465	1.16522e-06	2.70555e-05
1847	Nkx6-2	52.4835	1.70179	0.0249762	0.0833453
1848	Hint1	2823.22	1.70118	4.703e-06	7.67887e-05
1849	Grcc10	1465.7	1.69838	1.35665e-12	3.95191e-10
1850	Insm2	4.55546	1.69487	0.482874	1
1851	Pcbd1	173.632	1.69401	0.00330497	0.0140335
1852	Rpl35	5481.34	1.69395	3.11203e-10	3.54779e-08
1853	4930415F15Rik	22.2283	1.6936	0.205015	0.343761
1854	Foxd1	5.62226	1.69345	0.284386	1
1855	Timm10	223.072	1.6923	0.000225288	0.00174353
1856	Gcgr	66.4245	1.69118	0.00862827	0.0309511
1857	Zic1	158.647	1.68911	0.00072034	0.00450584
1858	Ppp1r1b	36.7555	1.68858	0.00965325	0.0337251
1859	Fam162a	1150.06	1.68793	9.86848e-09	6.96798e-07
1860	Fbxo25	407.539	1.68661	4.18048e-05	0.000463814
1861	1500011K16Rik	94.6287	1.68658	0.000358711	0.00250957
1862	Maff	547.484	1.68624	4.18547e-08	1.81859e-06
1863	Rpl9	10369.1	1.68614	3.31151e-13	1.25492e-10
1864	Myrfl	7.58522	1.68572	0.296089	1
1865	Oxct2a	4.51774	1.68457	0.407757	1
1866	Ramp3	124.711	1.68369	5.46705e-05	0.000573445
1867	Xrcc6bp1	156.697	1.68267	0.000326405	0.00222473
1868	Gm21988	133.434	1.68074	1.71155e-05	0.00022512
1869	Sema7a	9.05765	1.68042	0.292417	0.787575
1870	Bola2	595.736	1.6799	3.3341e-06	5.66635e-05
1871	Unc13c	1.05882	1.67902	0.617466	1
1872	Ndufb6	505.358	1.67635	1.90975e-06	3.80088e-05
1873	Ttll9	2.26519	1.67549	0.57501	1
1874	Rpl38	1592.34	1.67527	1.63613e-07	4.79958e-06
1875	Hint2	173.964	1.67408	0.000198108	0.00157335
1876	Smlr1	1.1279	1.6729	0.707149	1
1877	Gm5345	17.9106	1.67194	0.210749	0.416587
1878	4930404H24Rik	2.19658	1.6692	0.576294	1
1879	Unc119	420.064	1.66531	2.48139e-11	4.42703e-09
1880	Ptp4a3	132.569	1.66511	0.0120087	0.0399897
1881	Insc	3.49067	1.66469	0.442104	1
1882	Gm5619	1.10654	1.66454	0.667027	1
1883	Pecr	157.824	1.66412	0.00318912	0.0143272
1884	Psenen	551.338	1.66401	0.0501366	0.119823
1885	Rps28	3042.58	1.66269	8.34147e-07	1.65754e-05
1886	Edn3	97.8705	1.66175	0.0160207	0.0502152
1887	Rpl37a	4543.08	1.66092	9.23752e-09	6.09075e-07
1888	BC024139	19.4877	1.66051	0.055044	0.244796
1889	Ptgds	57.972	1.65879	0.00606275	0.0234907
1890	Tspan1	2.22965	1.65847	0.592507	1
1891	1700029J07Rik	24.512	1.65743	0.050752	0.120253
1892	Rpl12	875.557	1.65654	3.49144e-05	0.000402551
1893	Pla2g4b	17.2251	1.65489	0.0704751	0.390707
1894	Tert	34.2197	1.65439	0.206542	0.417087
1895	Sox18	71.4552	1.65394	0.0435355	0.107847
1896	Map1lc3a	1906.04	1.65295	6.44287e-12	1.49861e-09
1897	Rps16-ps2	2317.07	1.65121	4.92792e-13	1.66216e-10
1898	Lipa	30.7808	1.65035	0.0536334	0.153526
1899	2010107E04Rik	577.895	1.65027	1.39641e-06	3.0058e-05
1900	Gpx7	20.8408	1.64977	0.100664	0.243197
1901	Pcdhgb4	3.44081	1.64952	0.399695	1
1902	Kcna3	4.35729	1.64934	0.438715	1
1903	Plvap	461.67	1.64763	0.000287288	0.00209595
1904	Sytl3	18.1254	1.64748	0.199101	0.597221
1905	Bckdha	1865.2	1.6466	7.44151e-16	7.04723e-13
1906	Msrb1	227.785	1.64583	0.000116022	0.00106232
1907	Gm12435	2.20797	1.64572	0.589041	1
1908	Tmem256	264.764	1.64507	6.4129e-05	0.000615683
1909	Bloc1s3	216.483	1.64369	1.95032e-05	0.000232226
1910	Tuft1	14.4256	1.64366	0.286261	0.776241
1911	1810032O08Rik	255.759	1.64247	6.3505e-05	0.000610634
1912	Lmo2	390.631	1.64126	4.65242e-05	0.000510686
1913	Churc1	331.893	1.64079	7.87276e-07	1.83581e-05
1914	Tbca	1086.87	1.64071	7.51284e-06	0.000111322
1915	Nme3	153.215	1.64015	5.29223e-05	0.000520671
1916	Blnk	15.1952	1.63952	0.116465	0.554107
1917	Gfra4	723.22	1.63941	2.38327e-08	1.17654e-06
1918	Gpr142	10.6999	1.63868	0.183165	0.37793
1919	Triqk	57.5669	1.63842	0.0189679	0.0704748
1920	Pemt	49.5088	1.63816	0.022881	0.0657849
1921	Nudt14	26.3485	1.63687	0.0271022	0.0921267
1922	Atraid	420.249	1.63366	2.28646e-08	1.17224e-06
1923	Gm21967	78.2731	1.63253	0.441428	0.583992
1924	2700094K13Rik	808.989	1.63158	0.0403488	0.101763
1925	Commd4	284.559	1.63151	0.00553296	0.0224746
1926	Uqcr10	774.108	1.62991	4.29387e-06	7.08092e-05
1927	Cox7c	1779.72	1.62762	5.05241e-06	8.12517e-05
1928	Snrpg	607.071	1.62593	0.000550789	0.00357586
1929	Ndufa9	13.1714	1.62562	0.408258	0.934636
1930	Fau	6534.4	1.62454	1.18877e-10	1.58333e-08
1931	Sat1	136.126	1.62327	0.00114628	0.00609356
1932	Wdr66	418.703	1.62197	3.35365e-07	9.34229e-06
1933	Acot6	130.091	1.62107	0.0357919	0.0951683
1934	Syce2	1542.84	1.62097	2.48962e-06	3.87959e-05
1935	Tusc1	278.57	1.62083	3.27447e-05	0.000362114
1936	Fabp3	10.5786	1.6199	0.181177	0.550353
1937	Vwc2l	3.38468	1.61969	0.540758	1
1938	Tjp2	79.0218	1.61963	0.465204	0.604085
1939	Rsph9	158.612	1.61888	6.43725e-05	0.000648548
1940	Rpl36a	2153.06	1.61735	4.09466e-08	1.84653e-06
1941	Kif26a	8.71396	1.61325	0.37501	0.899036
1942	Gm5617	58.2833	1.61189	0.0134827	0.0542049
1943	Tmem261	497.526	1.61016	3.76212e-07	1.01744e-05
1944	Tbx21	1.08458	1.60966	0.678943	1
1945	Gm14025	13.0335	1.6091	0.258482	0.725654
1946	Slc4a5	6.15602	1.60895	0.360297	0.875352
1947	Gm9970	2.14618	1.60861	0.596093	1
1948	Gm9844	4.21837	1.6079	0.465843	1
1949	Shfm1	1441.53	1.60677	3.54597e-07	8.34508e-06
1950	Rpl19-ps11	5.32698	1.60598	0.407124	1
1951	Nedd8	1252.15	1.60567	6.13881e-06	9.31494e-05
1952	Znrd1	332.415	1.60491	0.000305916	0.0022786
1953	Mt1	2825.3	1.60348	0.0291998	0.0815884
1954	Coa4	67.3208	1.60226	0.00243979	0.0138308
1955	G0s2	46.2551	1.60149	0.0257466	0.0723523
1956	Acyp1	234.462	1.60129	0.00436	0.0173765
1957	Erbb3	26.701	1.60052	0.16496	0.344762
1958	Aqp9	2.97433	1.60018	0.554521	1
1959	Bend5	97.0873	1.59996	0.0092137	0.0325874
1960	Trappc2	198.342	1.59975	0.000585803	0.00357586
1961	Cyp2s1	5.46393	1.59835	0.536921	1
1962	AI429214	1.07349	1.59789	0.67897	1
1963	Ssbp4	279.139	1.59515	3.82996e-05	0.000431423
1964	Rps23-ps	3591.58	1.59312	5.27694e-13	1.82018e-10
1965	1110032A03Rik	133.303	1.59288	1.31093e-05	0.000176366
1966	Sh2d4a	10.7391	1.59136	0.308819	0.543848
1967	Cd4	2.89693	1.59026	0.50015	1
1968	Espn	44.4955	1.58903	0.0122647	0.0408839
1969	Gm15427	4.21312	1.58874	0.439595	1
1970	Rtn4rl2	3.25834	1.58862	0.472361	1
1971	Rhebl1	79.7375	1.58814	0.445197	0.683106
1972	Fmo2	1.41568	1.58793	0.652021	1
1973	Cldn11	8.54479	1.58651	0.34741	0.854947
1974	1110007C09Rik	189.021	1.58512	0.000148325	0.00124558
1975	Capsl	7.08354	1.5841	0.339291	0.57951
1976	Rnf113a2	31.8434	1.58274	0.0450433	0.110171
1977	Tekt5	40.1197	1.58212	0.185115	0.316885
1978	Pnkd	718.292	1.58185	9.15935e-07	2.12785e-05
1979	Rps15	12106.9	1.58028	1.29054e-11	2.68636e-09
1980	Tgfb1i1	2.80808	1.58022	0.507793	1
1981	Gm5921	2.05034	1.58014	0.494208	1
1982	Notch4	107.587	1.57877	0.0255416	0.0717202
1983	Pcx	130.452	1.57801	0.476847	0.632025
1984	Zfp410	2746.88	1.57799	0.0703957	0.158119
1985	Ntpcr	104.811	1.57789	0.001477	0.00779579
1986	Cox6c	1403.98	1.57691	2.5326e-05	0.000311482
1987	Rab39	33.0387	1.57443	0.0238143	0.0834809
1988	St6galnac5	5.65685	1.57408	0.498168	1
1989	Gm20716	947.015	1.57408	0.076507	0.192562
1990	Cd9	1888.85	1.57389	0.000150507	0.00111416
1991	Fkbp1b	126.428	1.57317	0.000145309	0.00123504
1992	Tgfb1	129.674	1.57262	0.00608386	0.023544
1993	1190005I06Rik	12.3881	1.57096	0.146934	0.321771
1994	Sec61g	200.692	1.57075	0.00229711	0.0105633
1995	Rpl31-ps8	2857.39	1.57065	4.90287e-07	1.33143e-05
1996	Cxx1c	27.5104	1.56925	0.0631232	0.173502
1997	Junb	489.5	1.56822	6.66279e-06	0.000103077
[truncated: 16,362 more rows]

## Sheet: Supplementary Table  3
Supplementary Table 3: RNA-seq analysis of mouse KP1 SCLC cells 24 hours after irradiation (GO terms from upregulated genes)
GO from 321 upregulated genes by metascape analysis with corrected p-value < 0.05 and log2 fold change of > 1.5 and < -1.5
_MEMBER_Input ID	_LogP_Input ID	GO	_PATTERN_	_RANK_	GiniIndex	Category	CategoryID	Description	PARENT_GO	LogP	Enrichment	Z-score	#TotalGeneInLibrary	#GeneInGO	#GeneInHitList	#GeneInGOAndHitList	%InGO	STDV %InGO	GeneID	Hits	Log(q-value)	EvidenceCutoff	GROUP_ID	FirstInGroupByEnrichment	FirstInGroupByLogP	BestLogPInGroup	BestEnrichmentInGroup	URL
1	-15.6683	GO:0005740	M1	1	0	GO Cellular Components	20	mitochondrial envelope		-15.6683	4.77503	11.1614	24367	756	270	40	14.8148	2.16196	638|664|670|706|1340|1528|2647|4694|4695|4701|4708|4710|4712|4731|9553|9556|10063|10975|25994|26517|26519|29796|51241|51287|54543|56901|64968|84270|84300|84833|90871|91419|122704|135154|140823|192286|376497|400916|440567|100131801	BIK|BNIP3|BPHL|TSPO|COX6B1|CYB5A|BLOC1S1|NDUFA1|NDUFA2|NDUFA7|NDUFB2|NDUFB4|NDUFB6|NDUFV3|MRPL33|ATP5MPL|COX17|UQCR11|HIGD1A|TIMM13|TIMM10|UQCR10|COX16|COA4|TOMM7|NDUFA4L2|MRPS6|CARD19|UQCC2|ATP5MD|DMAC1|ATP23|MRPL52|SDHAF4|ROMO1|HIGD2A|SLC27A1|CHCHD10|UQCRHL|PET100	-11.2665	0	1	1	1	-15.6683	14.4397
1	-14.193	GO:0031966	M1	1	0	GO Cellular Components	20	mitochondrial membrane		-14.193	4.67018	10.5439	24367	715	270	37	13.7037	2.09283	638|664|670|706|1340|1528|4694|4695|4701|4708|4710|4712|4731|9553|9556|10975|25994|26517|26519|29796|51241|54543|56901|64968|84270|84300|84833|90871|91419|122704|135154|140823|192286|376497|400916|440567|100131801	BIK|BNIP3|BPHL|TSPO|COX6B1|CYB5A|NDUFA1|NDUFA2|NDUFA7|NDUFB2|NDUFB4|NDUFB6|NDUFV3|MRPL33|ATP5MPL|UQCR11|HIGD1A|TIMM13|TIMM10|UQCR10|COX16|TOMM7|NDUFA4L2|MRPS6|CARD19|UQCC2|ATP5MD|DMAC1|ATP23|MRPL52|SDHAF4|ROMO1|HIGD2A|SLC27A1|CHCHD10|UQCRHL|PET100	-10.0922	0	1	0	0	-15.6683	14.4397
1	-13.9273	GO:0007005	M1	1	0	GO Biological Processes	19	mitochondrion organization	19_GO:0071840 cellular component organization or biogenesis	-13.9273	5.35796	10.8299	24367	539	270	32	11.8519	1.96706	638|664|706|2876|3303|4694|4695|4701|4708|4710|4712|4731|5864|10063|25994|26355|26517|26519|27113|29796|51241|51287|54543|84300|84557|90871|91419|135154|140823|154791|400916|100131801	BIK|BNIP3|TSPO|GPX1|HSPA1A|NDUFA1|NDUFA2|NDUFA7|NDUFB2|NDUFB4|NDUFB6|NDUFV3|RAB3A|COX17|HIGD1A|FAM162A|TIMM13|TIMM10|BBC3|UQCR10|COX16|COA4|TOMM7|UQCC2|MAP1LC3A|DMAC1|ATP23|SDHAF4|ROMO1|FMC1|CHCHD10|PET100	-10.0026	0	1	0	0	-15.6683	14.4397
1	-13.6329	GO:0005743	M1	1	0	GO Cellular Components	20	mitochondrial inner membrane		-13.6329	5.62878	10.8533	24367	481	270	30	11.1111	1.91258	1340|4694|4695|4701|4708|4710|4712|4731|9553|9556|10975|25994|26517|26519|29796|51241|56901|64968|84300|84833|90871|91419|122704|135154|140823|192286|376497|400916|440567|100131801	COX6B1|NDUFA1|NDUFA2|NDUFA7|NDUFB2|NDUFB4|NDUFB6|NDUFV3|MRPL33|ATP5MPL|UQCR11|HIGD1A|TIMM13|TIMM10|UQCR10|COX16|NDUFA4L2|MRPS6|UQCC2|ATP5MD|DMAC1|ATP23|MRPL52|SDHAF4|ROMO1|HIGD2A|SLC27A1|CHCHD10|UQCRHL|PET100	-9.86934	0	1	0	0	-15.6683	14.4397
1	-13.5722	GO:0070469	M1	1	0	GO Cellular Components	20	respiratory chain		-13.5722	14.1566	14.0944	24367	102	270	16	5.92593	1.43692	1340|4694|4695|4701|4708|4710|4712|4731|10975|25994|29796|56901|90871|135154|192286|440567	COX6B1|NDUFA1|NDUFA2|NDUFA7|NDUFB2|NDUFB4|NDUFB6|NDUFV3|UQCR11|HIGD1A|UQCR10|NDUFA4L2|DMAC1|SDHAF4|HIGD2A|UQCRHL	-9.86934	0	1	0	0	-15.6683	14.4397
1	-13.4537	GO:0098798	M1	1	0	GO Cellular Components	20	mitochondrial protein complex		-13.4537	7.77419	11.7814	24367	267	270	23	8.51852	1.6989	593|4694|4695|4701|4708|4710|4712|4731|9553|9556|26517|26519|29796|54543|56901|64968|84833|90871|122704|135154|140823|400916|440567	BCKDHA|NDUFA1|NDUFA2|NDUFA7|NDUFB2|NDUFB4|NDUFB6|NDUFV3|MRPL33|ATP5MPL|TIMM13|TIMM10|UQCR10|TOMM7|NDUFA4L2|MRPS6|ATP5MD|DMAC1|MRPL52|SDHAF4|ROMO1|CHCHD10|UQCRHL	-9.84953	0	1	0	0	-15.6683	14.4397
1	-13.4063	GO:0044455	M1	1	0	GO Cellular Components	20	mitochondrial membrane part		-13.4063	8.23842	11.9537	24367	241	270	22	8.14815	1.66491	664|4694|4695|4701|4708|4710|4712|4731|9556|26519|29796|51241|54543|56901|84833|90871|91419|135154|140823|400916|440567|100131801	BNIP3|NDUFA1|NDUFA2|NDUFA7|NDUFB2|NDUFB4|NDUFB6|NDUFV3|ATP5MPL|TIMM10|UQCR10|COX16|TOMM7|NDUFA4L2|ATP5MD|DMAC1|ATP23|SDHAF4|ROMO1|CHCHD10|UQCRHL|PET100	-9.84953	0	1	0	0	-15.6683	14.4397
1	-12.7071	GO:0098800	M1	1	0	GO Cellular Components	20	inner mitochondrial membrane protein complex		-12.7071	11.281	12.7266	24367	136	270	17	6.2963	1.47822	4694|4695|4701|4708|4710|4712|4731|9556|26519|29796|56901|84833|90871|135154|140823|400916|440567	NDUFA1|NDUFA2|NDUFA7|NDUFB2|NDUFB4|NDUFB6|NDUFV3|ATP5MPL|TIMM10|UQCR10|NDUFA4L2|ATP5MD|DMAC1|SDHAF4|ROMO1|CHCHD10|UQCRHL	-9.20839	0	1	0	0	-15.6683	14.4397
1	-12.5955	GO:0033108	M1	1	0	GO Biological Processes	19	mitochondrial respiratory chain complex assembly	19_GO:0071840 cellular component organization or biogenesis	-12.5955	13.8135	13.4539	24367	98	270	15	5.55556	1.39402	4694|4695|4701|4708|4710|4712|4731|10063|29796|51241|51287|84300|90871|135154|100131801	NDUFA1|NDUFA2|NDUFA7|NDUFB2|NDUFB4|NDUFB6|NDUFV3|COX17|UQCR10|COX16|COA4|UQCC2|DMAC1|SDHAF4|PET100	-9.14792	0	1	0	0	-15.6683	14.4397
1	-12.3093	GO:0019866	M1	1	0	GO Cellular Components	20	organelle inner membrane		-12.3093	5.00452	9.97048	24367	541	270	30	11.1111	1.91258	1340|4694|4695|4701|4708|4710|4712|4731|9553|9556|10975|25994|26517|26519|29796|51241|56901|64968|84300|84833|90871|91419|122704|135154|140823|192286|376497|400916|440567|100131801	COX6B1|NDUFA1|NDUFA2|NDUFA7|NDUFB2|NDUFB4|NDUFB6|NDUFV3|MRPL33|ATP5MPL|UQCR11|HIGD1A|TIMM13|TIMM10|UQCR10|COX16|NDUFA4L2|MRPS6|UQCC2|ATP5MD|DMAC1|ATP23|MRPL52|SDHAF4|ROMO1|HIGD2A|SLC27A1|CHCHD10|UQCRHL|PET100	-8.90746	0	1	0	0	-15.6683	14.4397
1	-10.9191	GO:0098803	M1	1	0	GO Cellular Components	20	respiratory chain complex		-10.9191	13.6422	12.4317	24367	86	270	13	4.81481	1.30284	1340|4694|4695|4701|4708|4710|4712|4731|29796|56901|90871|135154|440567	COX6B1|NDUFA1|NDUFA2|NDUFA7|NDUFB2|NDUFB4|NDUFB6|NDUFV3|UQCR10|NDUFA4L2|DMAC1|SDHAF4|UQCRHL	-7.63118	0	1	0	0	-15.6683	14.4397
1	-10.622	hsa00190	M1	1	0	KEGG Pathway	24	Oxidative phosphorylation		-10.622	10.1784	11.2349	24367	133	270	15	5.55556	1.39402	1340|4694|4695|4701|4708|4710|4712|4731|9296|9550|10063|10975|29796|56901|440567	COX6B1|NDUFA1|NDUFA2|NDUFA7|NDUFB2|NDUFB4|NDUFB6|NDUFV3|ATP6V1F|ATP6V1G1|COX17|UQCR11|UQCR10|NDUFA4L2|UQCRHL	-7.45059	0	1	0	0	-15.6683	14.4397
1	-9.46678	GO:0005746	M1	1	0	GO Cellular Components	20	mitochondrial respiratory chain		-9.46678	12.0331	11.0998	24367	90	270	12	4.44444	1.25417	4694|4695|4701|4708|4710|4712|4731|29796|56901|90871|135154|440567	NDUFA1|NDUFA2|NDUFA7|NDUFB2|NDUFB4|NDUFB6|NDUFV3|UQCR10|NDUFA4L2|DMAC1|SDHAF4|UQCRHL	-6.57008	0	1	0	0	-15.6683	14.4397
1	-8.35293	GO:1990204	M1	1	0	GO Cellular Components	20	oxidoreductase complex		-8.35293	9.66944	9.73402	24367	112	270	12	4.44444	1.25417	593|4694|4695|4701|4708|4710|4712|4731|29796|90871|135154|440567	BCKDHA|NDUFA1|NDUFA2|NDUFA7|NDUFB2|NDUFB4|NDUFB6|NDUFV3|UQCR10|DMAC1|SDHAF4|UQCRHL	-5.57433	0	1	0	0	-15.6683	14.4397
1	-8.3397	hsa05016	M1	1	0	KEGG Pathway	24	Huntington's disease		-8.3397	7.0141	8.87908	24367	193	270	15	5.55556	1.39402	1340|2876|4694|4695|4701|4708|4710|4712|4731|5468|10975|27113|29796|56901|440567	COX6B1|GPX1|NDUFA1|NDUFA2|NDUFA7|NDUFB2|NDUFB4|NDUFB6|NDUFV3|PPARG|UQCR11|BBC3|UQCR10|NDUFA4L2|UQCRHL	-5.57132	0	1	0	0	-15.6683	14.4397
1	-8.04782	GO:0006119	M1	1	0	GO Biological Processes	19	oxidative phosphorylation	19_GO:0008152 metabolic process	-8.04782	8.09121	9.06551	24367	145	270	13	4.81481	1.30284	1340|4694|4695|4701|4708|4710|4712|4731|10975|29796|84300|400916|440567	COX6B1|NDUFA1|NDUFA2|NDUFA7|NDUFB2|NDUFB4|NDUFB6|NDUFV3|UQCR11|UQCR10|UQCC2|CHCHD10|UQCRHL	-5.30873	0	1	0	0	-15.6683	14.4397
1	-7.96612	GO:0042775	M1	1	0	GO Biological Processes	19	mitochondrial ATP synthesis coupled electron transport	19_GO:0008152 metabolic process	-7.96612	10.2343	9.64603	24367	97	270	11	4.07407	1.2031	1340|4694|4695|4701|4708|4710|4712|4731|10975|29796|440567	COX6B1|NDUFA1|NDUFA2|NDUFA7|NDUFB2|NDUFB4|NDUFB6|NDUFV3|UQCR11|UQCR10|UQCRHL	-5.24551	0	1	0	0	-15.6683	14.4397
1	-7.91866	GO:0042773	M1	1	0	GO Biological Processes	19	ATP synthesis coupled electron transport	19_GO:0008152 metabolic process	-7.91866	10.1299	9.58618	24367	98	270	11	4.07407	1.2031	1340|4694|4695|4701|4708|4710|4712|4731|10975|29796|440567	COX6B1|NDUFA1|NDUFA2|NDUFA7|NDUFB2|NDUFB4|NDUFB6|NDUFV3|UQCR11|UQCR10|UQCRHL	-5.21578	0	1	0	0	-15.6683	14.4397
1	-7.9046	hsa04932	M1	1	0	KEGG Pathway	24	Non-alcoholic fatty liver disease (NAFLD)		-7.9046	7.874	8.90894	24367	149	270	13	4.81481	1.30284	1340|4694|4695|4701|4708|4710|4712|4731|7040|10975|29796|56901|440567	COX6B1|NDUFA1|NDUFA2|NDUFA7|NDUFB2|NDUFB4|NDUFB6|NDUFV3|TGFB1|UQCR11|UQCR10|NDUFA4L2|UQCRHL	-5.21032	0	1	0	0	-15.6683	14.4397
1	-7.77954	R-HSA-611105	M1	1	0	Reactome Gene Sets	6	Respiratory electron transport		-7.77954	9.82901	9.41165	24367	101	270	11	4.07407	1.2031	1340|4694|4695|4701|4708|4710|4712|4731|10975|29796|51241	COX6B1|NDUFA1|NDUFA2|NDUFA7|NDUFB2|NDUFB4|NDUFB6|NDUFV3|UQCR11|UQCR10|COX16	-5.12434	0	1	0	0	-15.6683	14.4397
1	-7.77801	GO:0015980	M1	1	0	GO Biological Processes	19	energy derivation by oxidation of organic compounds	19_GO:0008152 metabolic process	-7.77801	5.49899	8.00036	24367	279	270	17	6.2963	1.47822	664|1340|2642|2647|4694|4695|4701|4708|4710|4712|4731|5836|10975|29796|55829|135154|440567	BNIP3|COX6B1|GCGR|BLOC1S1|NDUFA1|NDUFA2|NDUFA7|NDUFB2|NDUFB4|NDUFB6|NDUFV3|PYGL|UQCR11|UQCR10|SELENOS|SDHAF4|UQCRHL	-5.12434	0	1	0	0	-15.6683	14.4397
1	-7.64496	GO:0016491	M1	1	0	GO Molecular Functions	21	oxidoreductase activity		-7.64496	3.37376	6.98472	24367	749	270	28	10.3704	1.85541	593|645|874|1340|1528|2876|2950|3290|4694|4695|4701|4708|4710|4712|4731|5092|8991|10975|29796|51181|51635|51734|55825|56901|56948|84105|135154|140606	BCKDHA|BLVRB|CBR3|COX6B1|CYB5A|GPX1|GSTP1|HSD11B1|NDUFA1|NDUFA2|NDUFA7|NDUFB2|NDUFB4|NDUFB6|NDUFV3|PCBD1|SELENBP1|UQCR11|UQCR10|DCXR|DHRS7|MSRB1|PECR|NDUFA4L2|SDR39U1|PCBD2|SDHAF4|SELENOM	-4.99899	0	1	0	0	-15.6683	14.4397
1	-7.63695	GO:0006091	M1	1	0	GO Biological Processes	19	generation of precursor metabolites and energy	19_GO:0008152 metabolic process	-7.63695	3.97645	7.27659	24367	522	270	23	8.51852	1.6989	230|664|1340|1528|2642|2647|4694|4695|4701|4708|4710|4712|4731|5836|10063|10975|29796|55829|56901|84300|135154|400916|440567	ALDOC|BNIP3|COX6B1|CYB5A|GCGR|BLOC1S1|NDUFA1|NDUFA2|NDUFA7|NDUFB2|NDUFB4|NDUFB6|NDUFV3|PYGL|COX17|UQCR11|UQCR10|SELENOS|NDUFA4L2|UQCC2|SDHAF4|CHCHD10|UQCRHL	-4.99853	0	1	0	0	-15.6683	14.4397
1	-7.5855	GO:0045333	M1	1	0	GO Biological Processes	19	cellular respiration	19_GO:0008152 metabolic process	-7.5855	6.72061	8.33478	24367	188	270	14	5.18519	1.34939	664|1340|2647|4694|4695|4701|4708|4710|4712|4731|10975|29796|135154|440567	BNIP3|COX6B1|BLOC1S1|NDUFA1|NDUFA2|NDUFA7|NDUFB2|NDUFB4|NDUFB6|NDUFV3|UQCR11|UQCR10|SDHAF4|UQCRHL	-4.95451	0	1	0	0	-15.6683	14.4397
1	-7.36246	GO:0009205	M1	1	0	GO Biological Processes	19	purine ribonucleoside triphosphate metabolic process	19_GO:0008152 metabolic process	-7.36246	4.84915	7.50905	24367	335	270	18	6.66667	1.51807	230|706|1340|3303|4694|4695|4701|4708|4710|4712|4731|4832|7040|10975|29796|84300|400916|440567	ALDOC|TSPO|COX6B1|HSPA1A|NDUFA1|NDUFA2|NDUFA7|NDUFB2|NDUFB4|NDUFB6|NDUFV3|NME3|TGFB1|UQCR11|UQCR10|UQCC2|CHCHD10|UQCRHL	-4.76679	0	1	0	0	-15.6683	14.4397
1	-7.2458	GO:0009199	M1	1	0	GO Biological Processes	19	ribonucleoside triphosphate metabolic process	19_GO:0008152 metabolic process	-7.2458	4.76383	7.40899	24367	341	270	18	6.66667	1.51807	230|706|1340|3303|4694|4695|4701|4708|4710|4712|4731|4832|7040|10975|29796|84300|400916|440567	ALDOC|TSPO|COX6B1|HSPA1A|NDUFA1|NDUFA2|NDUFA7|NDUFB2|NDUFB4|NDUFB6|NDUFV3|NME3|TGFB1|UQCR11|UQCR10|UQCC2|CHCHD10|UQCRHL	-4.66349	0	1	0	0	-15.6683	14.4397
1	-7.22661	GO:0009144	M1	1	0	GO Biological Processes	19	purine nucleoside triphosphate metabolic process	19_GO:0008152 metabolic process	-7.22661	4.7499	7.39254	24367	342	270	18	6.66667	1.51807	230|706|1340|3303|4694|4695|4701|4708|4710|4712|4731|4832|7040|10975|29796|84300|400916|440567	ALDOC|TSPO|COX6B1|HSPA1A|NDUFA1|NDUFA2|NDUFA7|NDUFB2|NDUFB4|NDUFB6|NDUFV3|NME3|TGFB1|UQCR11|UQCR10|UQCC2|CHCHD10|UQCRHL	-4.65727	0	1	0	0	-15.6683	14.4397
1	-7.22661	GO:0009167	M1	1	0	GO Biological Processes	19	purine ribonucleoside monophosphate metabolic process	19_GO:0008152 metabolic process	-7.22661	4.7499	7.39254	24367	342	270	18	6.66667	1.51807	230|353|706|1340|3303|4694|4695|4701|4708|4710|4712|4731|7040|10975|29796|84300|400916|440567	ALDOC|APRT|TSPO|COX6B1|HSPA1A|NDUFA1|NDUFA2|NDUFA7|NDUFB2|NDUFB4|NDUFB6|NDUFV3|TGFB1|UQCR11|UQCR10|UQCC2|CHCHD10|UQCRHL	-4.65727	0	1	0	0	-15.6683	14.4397
1	-7.20748	GO:0009126	M1	1	0	GO Biological Processes	19	purine nucleoside monophosphate metabolic process	19_GO:0008152 metabolic process	-7.20748	4.73605	7.37616	24367	343	270	18	6.66667	1.51807	230|353|706|1340|3303|4694|4695|4701|4708|4710|4712|4731|7040|10975|29796|84300|400916|440567	ALDOC|APRT|TSPO|COX6B1|HSPA1A|NDUFA1|NDUFA2|NDUFA7|NDUFB2|NDUFB4|NDUFB6|NDUFV3|TGFB1|UQCR11|UQCR10|UQCC2|CHCHD10|UQCRHL	-4.64448	0	1	0	0	-15.6683	14.4397
1	-7.19233	GO:0046034	M1	1	0	GO Biological Processes	19	ATP metabolic process	19_GO:0008152 metabolic process	-7.19233	5.01379	7.47912	24367	306	270	17	6.2963	1.47822	230|706|1340|3303|4694|4695|4701|4708|4710|4712|4731|7040|10975|29796|84300|400916|440567	ALDOC|TSPO|COX6B1|HSPA1A|NDUFA1|NDUFA2|NDUFA7|NDUFB2|NDUFB4|NDUFB6|NDUFV3|TGFB1|UQCR11|UQCR10|UQCC2|CHCHD10|UQCRHL	-4.63558	0	1	0	0	-15.6683	14.4397
1	-7.18611	hsa05012	M1	1	0	KEGG Pathway	24	Parkinson's disease		-7.18611	7.6266	8.38293	24367	142	270	12	4.44444	1.25417	1340|4694|4695|4701|4708|4710|4712|4731|10975|29796|56901|440567	COX6B1|NDUFA1|NDUFA2|NDUFA7|NDUFB2|NDUFB4|NDUFB6|NDUFV3|UQCR11|UQCR10|NDUFA4L2|UQCRHL	-4.63552	0	1	0	0	-15.6683	14.4397
1	-7.13351	GO:0005747	M1	1	0	GO Cellular Components	20	mitochondrial respiratory chain complex I		-7.13351	14.4397	10.0696	24367	50	270	8	2.96296	1.03193	4694|4695|4701|4708|4710|4712|4731|90871	NDUFA1|NDUFA2|NDUFA7|NDUFB2|NDUFB4|NDUFB6|NDUFV3|DMAC1	-4.60672	0	1	0	0	-15.6683	14.4397
1	-7.13351	GO:0030964	M1	1	0	GO Cellular Components	20	NADH dehydrogenase complex		-7.13351	14.4397	10.0696	24367	50	270	8	2.96296	1.03193	4694|4695|4701|4708|4710|4712|4731|90871	NDUFA1|NDUFA2|NDUFA7|NDUFB2|NDUFB4|NDUFB6|NDUFV3|DMAC1	-4.60672	0	1	0	0	-15.6683	14.4397
1	-7.13351	GO:0045271	M1	1	0	GO Cellular Components	20	respiratory chain complex I		-7.13351	14.4397	10.0696	24367	50	270	8	2.96296	1.03193	4694|4695|4701|4708|4710|4712|4731|90871	NDUFA1|NDUFA2|NDUFA7|NDUFB2|NDUFB4|NDUFB6|NDUFV3|DMAC1	-4.60672	0	1	0	0	-15.6683	14.4397
1	-7.11026	GO:0022904	M1	1	0	GO Biological Processes	19	respiratory electron transport chain	19_GO:0008152 metabolic process	-7.11026	8.48487	8.59041	24367	117	270	11	4.07407	1.2031	1340|4694|4695|4701|4708|4710|4712|4731|10975|29796|440567	COX6B1|NDUFA1|NDUFA2|NDUFA7|NDUFB2|NDUFB4|NDUFB6|NDUFV3|UQCR11|UQCR10|UQCRHL	-4.58923	0	1	0	0	-15.6683	14.4397
1	-6.9651	GO:0009161	M1	1	0	GO Biological Processes	19	ribonucleoside monophosphate metabolic process	19_GO:0008152 metabolic process	-6.9651	4.56311	7.16872	24367	356	270	18	6.66667	1.51807	230|353|706|1340|3303|4694|4695|4701|4708|4710|4712|4731|7040|10975|29796|84300|400916|440567	ALDOC|APRT|TSPO|COX6B1|HSPA1A|NDUFA1|NDUFA2|NDUFA7|NDUFB2|NDUFB4|NDUFB6|NDUFV3|TGFB1|UQCR11|UQCR10|UQCC2|CHCHD10|UQCRHL	-4.44974	0	1	0	0	-15.6683	14.4397
1	-6.85697	GO:0009141	M1	1	0	GO Biological Processes	19	nucleoside triphosphate metabolic process	19_GO:0008152 metabolic process	-6.85697	4.48748	7.07632	24367	362	270	18	6.66667	1.51807	230|706|1340|3303|4694|4695|4701|4708|4710|4712|4731|4832|7040|10975|29796|84300|400916|440567	ALDOC|TSPO|COX6B1|HSPA1A|NDUFA1|NDUFA2|NDUFA7|NDUFB2|NDUFB4|NDUFB6|NDUFV3|NME3|TGFB1|UQCR11|UQCR10|UQCC2|CHCHD10|UQCRHL	-4.34722	0	1	0	0	-15.6683	14.4397
1	-6.81431	R-HSA-163200	M1	1	0	Reactome Gene Sets	6	Respiratory electron transport, ATP synthesis by chemiosmotic coupling, and heat production by uncou		-6.81431	7.94184	8.23641	24367	125	270	11	4.07407	1.2031	1340|4694|4695|4701|4708|4710|4712|4731|10975|29796|51241	COX6B1|NDUFA1|NDUFA2|NDUFA7|NDUFB2|NDUFB4|NDUFB6|NDUFV3|UQCR11|UQCR10|COX16	-4.31009	0	1	0	0	-15.6683	14.4397
1	-6.76251	GO:0022900	M1	1	0	GO Biological Processes	19	electron transport chain	19_GO:0008152 metabolic process	-6.76251	6.30767	7.69158	24367	186	270	13	4.81481	1.30284	1340|1528|4694|4695|4701|4708|4710|4712|4731|10975|29796|56901|440567	COX6B1|CYB5A|NDUFA1|NDUFA2|NDUFA7|NDUFB2|NDUFB4|NDUFB6|NDUFV3|UQCR11|UQCR10|NDUFA4L2|UQCRHL	-4.27447	0	1	0	0	-15.6683	14.4397
1	-6.59636	GO:0009123	M1	1	0	GO Biological Processes	19	nucleoside monophosphate metabolic process	19_GO:0008152 metabolic process	-6.59636	4.30893	6.85387	24367	377	270	18	6.66667	1.51807	230|353|706|1340|3303|4694|4695|4701|4708|4710|4712|4731|7040|10975|29796|84300|400916|440567	ALDOC|APRT|TSPO|COX6B1|HSPA1A|NDUFA1|NDUFA2|NDUFA7|NDUFB2|NDUFB4|NDUFB6|NDUFV3|TGFB1|UQCR11|UQCR10|UQCC2|CHCHD10|UQCRHL	-4.11359	0	1	0	0	-15.6683	14.4397
1	-6.44003	GO:0016655	M1	1	0	GO Molecular Functions	21	oxidoreductase activity, acting on NAD(P)H, quinone or similar compound as acceptor		-6.44003	11.8358	8.96938	24367	61	270	8	2.96296	1.03193	4694|4695|4701|4708|4710|4712|4731|51181	NDUFA1|NDUFA2|NDUFA7|NDUFB2|NDUFB4|NDUFB6|NDUFV3|DCXR	-3.97268	0	1	0	0	-15.6683	14.4397
1	-6.30487	hsa05010	M1	1	0	KEGG Pathway	24	Alzheimer's disease		-6.30487	6.3332	7.4081	24367	171	270	12	4.44444	1.25417	1340|4694|4695|4701|4708|4710|4712|4731|10975|29796|56901|440567	COX6B1|NDUFA1|NDUFA2|NDUFA7|NDUFB2|NDUFB4|NDUFB6|NDUFV3|UQCR11|UQCR10|NDUFA4L2|UQCRHL	-3.84254	0	1	0	0	-15.6683	14.4397
1	-6.27551	GO:0010257	M1	1	0	GO Biological Processes	19	NADH dehydrogenase complex assembly	19_GO:0071840 cellular component organization or biogenesis	-6.27551	11.281	8.71743	24367	64	270	8	2.96296	1.03193	4694|4695|4701|4708|4710|4712|4731|90871	NDUFA1|NDUFA2|NDUFA7|NDUFB2|NDUFB4|NDUFB6|NDUFV3|DMAC1	-3.82306	0	1	0	0	-15.6683	14.4397
1	-6.27551	GO:0032981	M1	1	0	GO Biological Processes	19	mitochondrial respiratory chain complex I assembly	19_GO:0071840 cellular component organization or biogenesis	-6.27551	11.281	8.71743	24367	64	270	8	2.96296	1.03193	4694|4695|4701|4708|4710|4712|4731|90871	NDUFA1|NDUFA2|NDUFA7|NDUFB2|NDUFB4|NDUFB6|NDUFV3|DMAC1	-3.82306	0	1	0	0	-15.6683	14.4397
1	-6.24983	GO:0006163	M1	1	0	GO Biological Processes	19	purine nucleotide metabolic process	19_GO:0008152 metabolic process	-6.24983	3.441	6.28133	24367	577	270	22	8.14815	1.66491	230|353|706|1340|2876|3094|3303|4694|4695|4701|4708|4710|4712|4731|4832|7040|10975|29796|84300|84693|400916|440567	ALDOC|APRT|TSPO|COX6B1|GPX1|HINT1|HSPA1A|NDUFA1|NDUFA2|NDUFA7|NDUFB2|NDUFB4|NDUFB6|NDUFV3|NME3|TGFB1|UQCR11|UQCR10|UQCC2|MCEE|CHCHD10|UQCRHL	-3.80702	0	1	0	0	-15.6683	14.4397
1	-6.23727	GO:0019693	M1	1	0	GO Biological Processes	19	ribose phosphate metabolic process	19_GO:0008152 metabolic process	-6.23727	3.43505	6.27157	24367	578	270	22	8.14815	1.66491	230|353|706|1340|3094|3303|4694|4695|4701|4708|4710|4712|4731|4832|5836|7040|10975|29796|84300|84693|400916|440567	ALDOC|APRT|TSPO|COX6B1|HINT1|HSPA1A|NDUFA1|NDUFA2|NDUFA7|NDUFB2|NDUFB4|NDUFB6|NDUFV3|NME3|PYGL|TGFB1|UQCR11|UQCR10|UQCC2|MCEE|CHCHD10|UQCRHL	-3.79921	0	1	0	0	-15.6683	14.4397
1	-6.17093	R-HSA-1428517	M1	1	0	Reactome Gene Sets	6	The citric acid (TCA) cycle and respiratory electron transport		-6.17093	6.15328	7.26283	24367	176	270	12	4.44444	1.25417	1340|3029|4694|4695|4701|4708|4710|4712|4731|10975|29796|51241	COX6B1|HAGH|NDUFA1|NDUFA2|NDUFA7|NDUFB2|NDUFB4|NDUFB6|NDUFV3|UQCR11|UQCR10|COX16	-3.73757	0	1	0	0	-15.6683	14.4397
1	-6.1536	GO:0003954	M1	1	0	GO Molecular Functions	21	NADH dehydrogenase activity		-6.1536	13.7334	9.15009	24367	46	270	7	2.59259	0.967122	4694|4695|4701|4708|4710|4712|4731	NDUFA1|NDUFA2|NDUFA7|NDUFB2|NDUFB4|NDUFB6|NDUFV3	-3.73402	0	1	0	0	-15.6683	14.4397
1	-6.1536	GO:0008137	M1	1	0	GO Molecular Functions	21	NADH dehydrogenase (ubiquinone) activity		-6.1536	13.7334	9.15009	24367	46	270	7	2.59259	0.967122	4694|4695|4701|4708|4710|4712|4731	NDUFA1|NDUFA2|NDUFA7|NDUFB2|NDUFB4|NDUFB6|NDUFV3	-3.73402	0	1	0	0	-15.6683	14.4397
1	-6.1536	GO:0050136	M1	1	0	GO Molecular Functions	21	NADH dehydrogenase (quinone) activity		-6.1536	13.7334	9.15009	24367	46	270	7	2.59259	0.967122	4694|4695|4701|4708|4710|4712|4731	NDUFA1|NDUFA2|NDUFA7|NDUFB2|NDUFB4|NDUFB6|NDUFV3	-3.73402	0	1	0	0	-15.6683	14.4397
1	-6.08772	GO:0009150	M1	1	0	GO Biological Processes	19	purine ribonucleotide metabolic process	19_GO:0008152 metabolic process	-6.08772	3.49026	6.21198	24367	543	270	21	7.77778	1.62991	230|353|706|1340|3094|3303|4694|4695|4701|4708|4710|4712|4731|4832|7040|10975|29796|84300|84693|400916|440567	ALDOC|APRT|TSPO|COX6B1|HINT1|HSPA1A|NDUFA1|NDUFA2|NDUFA7|NDUFB2|NDUFB4|NDUFB6|NDUFV3|NME3|TGFB1|UQCR11|UQCR10|UQCC2|MCEE|CHCHD10|UQCRHL	-3.67264	0	1	0	0	-15.6683	14.4397
1	-5.89891	GO:0009259	M1	1	0	GO Biological Processes	19	ribonucleotide metabolic process	19_GO:0008152 metabolic process	-5.89891	3.39644	6.06184	24367	558	270	21	7.77778	1.62991	230|353|706|1340|3094|3303|4694|4695|4701|4708|4710|4712|4731|4832|7040|10975|29796|84300|84693|400916|440567	ALDOC|APRT|TSPO|COX6B1|HINT1|HSPA1A|NDUFA1|NDUFA2|NDUFA7|NDUFB2|NDUFB4|NDUFB6|NDUFV3|NME3|TGFB1|UQCR11|UQCR10|UQCC2|MCEE|CHCHD10|UQCRHL	-3.50138	0	1	0	0	-15.6683	14.4397
1	-5.81551	GO:0072521	M1	1	0	GO Biological Processes	19	purine-containing compound metabolic process	19_GO:0008152 metabolic process	-5.81551	3.23892	5.94283	24367	613	270	22	8.14815	1.66491	230|353|706|1340|2876|3094|3303|4694|4695|4701|4708|4710|4712|4731|4832|7040|10975|29796|84300|84693|400916|440567	ALDOC|APRT|TSPO|COX6B1|GPX1|HINT1|HSPA1A|NDUFA1|NDUFA2|NDUFA7|NDUFB2|NDUFB4|NDUFB6|NDUFV3|NME3|TGFB1|UQCR11|UQCR10|UQCC2|MCEE|CHCHD10|UQCRHL	-3.42226	0	1	0	0	-15.6683	14.4397
1	-5.61171	GO:0006120	M1	1	0	GO Biological Processes	19	mitochondrial electron transport, NADH to ubiquinone	19_GO:0008152 metabolic process	-5.61171	11.4861	8.24098	24367	55	270	7	2.59259	0.967122	4694|4695|4701|4708|4710|4712|4731	NDUFA1|NDUFA2|NDUFA7|NDUFB2|NDUFB4|NDUFB6|NDUFV3	-3.23106	0	1	0	0	-15.6683	14.4397
1	-5.61171	R-HSA-6799198	M1	1	0	Reactome Gene Sets	6	Complex I biogenesis		-5.61171	11.4861	8.24098	24367	55	270	7	2.59259	0.967122	4694|4695|4701|4708|4710|4712|4731	NDUFA1|NDUFA2|NDUFA7|NDUFB2|NDUFB4|NDUFB6|NDUFV3	-3.23106	0	1	0	0	-15.6683	14.4397
1	-5.31315	GO:0009117	M1	1	0	GO Biological Processes	19	nucleotide metabolic process	19_GO:0008152 metabolic process	-5.31315	2.92353	5.50606	24367	710	270	23	8.51852	1.6989	230|353|706|1340|2876|3094|3303|4694|4695|4701|4708|4710|4712|4731|4832|7040|10975|29796|51181|84300|84693|400916|440567	ALDOC|APRT|TSPO|COX6B1|GPX1|HINT1|HSPA1A|NDUFA1|NDUFA2|NDUFA7|NDUFB2|NDUFB4|NDUFB6|NDUFV3|NME3|TGFB1|UQCR11|UQCR10|DCXR|UQCC2|MCEE|CHCHD10|UQCRHL	-2.94873	0	1	0	0	-15.6683	14.4397
1	-5.24364	GO:0006753	M1	1	0	GO Biological Processes	19	nucleoside phosphate metabolic process	19_GO:0008152 metabolic process	-5.24364	2.89499	5.45184	24367	717	270	23	8.51852	1.6989	230|353|706|1340|2876|3094|3303|4694|4695|4701|4708|4710|4712|4731|4832|7040|10975|29796|51181|84300|84693|400916|440567	ALDOC|APRT|TSPO|COX6B1|GPX1|HINT1|HSPA1A|NDUFA1|NDUFA2|NDUFA7|NDUFB2|NDUFB4|NDUFB6|NDUFV3|NME3|TGFB1|UQCR11|UQCR10|DCXR|UQCC2|MCEE|CHCHD10|UQCRHL	-2.88711	0	1	0	0	-15.6683	14.4397
1	-4.55722	GO:0016651	M1	1	0	GO Molecular Functions	21	oxidoreductase activity, acting on NAD(P)H		-4.55722	6.68505	6.26761	24367	108	270	8	2.96296	1.03193	4694|4695|4701|4708|4710|4712|4731|51181	NDUFA1|NDUFA2|NDUFA7|NDUFB2|NDUFB4|NDUFB6|NDUFV3|DCXR	-2.2488	0	1	0	0	-15.6683	14.4397
1	-11.4516	GO:0003735	M1	1	0	GO Molecular Functions	21	structural constituent of ribosome		-11.4516	9.47048	11.45	24367	162	270	17	6.2963	1.47822	4701|6133|6136|6160|6168|6169|6170|6209|6223|6227|6230|6234|6235|9553|11224|64968|122704	NDUFA7|RPL9|RPL12|RPL31|RPL37A|RPL38|RPL39|RPS15|RPS19|RPS21|RPS25|RPS28|RPS29|MRPL33|RPL35|MRPS6|MRPL52	-8.09117	0	2	1	1	-11.4516	18.9996
1	-11.1857	R-HSA-9633012	M1	1	0	Reactome Gene Sets	6	Response of EIF2AK4 (GCN2) to amino acid deficiency		-11.1857	12.5096	12.2692	24367	101	270	14	5.18519	1.34939	1051|6133|6136|6160|6168|6169|6170|6209|6223|6227|6230|6234|6235|11224	CEBPB|RPL9|RPL12|RPL31|RPL37A|RPL38|RPL39|RPS15|RPS19|RPS21|RPS25|RPS28|RPS29|RPL35	-7.86304	0	2	0	0	-11.4516	18.9996
1	-10.7871	hsa03010	M1	1	0	KEGG Pathway	24	Ribosome		-10.7871	9.43771	11.0823	24367	153	270	16	5.92593	1.43692	2197|6133|6136|6160|6168|6169|6170|6209|6223|6227|6230|6234|6235|9553|11224|64968	FAU|RPL9|RPL12|RPL31|RPL37A|RPL38|RPL39|RPS15|RPS19|RPS21|RPS25|RPS28|RPS29|MRPL33|RPL35|MRPS6	-7.53137	0	2	0	0	-11.4516	18.9996
1	-10.725	GO:0045047	M1	1	0	GO Biological Processes	19	protein targeting to ER	19_GO:0051179 localization	-10.725	11.5915	11.731	24367	109	270	14	5.18519	1.34939	6133|6136|6160|6168|6169|6170|6209|6223|6227|6230|6234|6235|11224|23480	RPL9|RPL12|RPL31|RPL37A|RPL38|RPL39|RPS15|RPS19|RPS21|RPS25|RPS28|RPS29|RPL35|SEC61G	-7.52589	0	2	0	0	-11.4516	18.9996
1	-10.7236	R-HSA-156902	M1	1	0	Reactome Gene Sets	6	Peptide chain elongation		-10.7236	13.1823	12.1874	24367	89	270	13	4.81481	1.30284	6133|6136|6160|6168|6169|6170|6209|6223|6227|6230|6234|6235|11224	RPL9|RPL12|RPL31|RPL37A|RPL38|RPL39|RPS15|RPS19|RPS21|RPS25|RPS28|RPS29|RPL35	-7.52589	0	2	0	0	-11.4516	18.9996
1	-10.5622	R-HSA-1799339	M1	1	0	Reactome Gene Sets	6	SRP-dependent cotranslational protein targeting to membrane		-10.5622	11.281	11.5435	24367	112	270	14	5.18519	1.34939	6133|6136|6160|6168|6169|6170|6209|6223|6227|6230|6234|6235|11224|23480	RPL9|RPL12|RPL31|RPL37A|RPL38|RPL39|RPS15|RPS19|RPS21|RPS25|RPS28|RPS29|RPL35|SEC61G	-7.41561	0	2	0	0	-11.4516	18.9996
1	-10.509	GO:0072599	M1	1	0	GO Biological Processes	19	establishment of protein localization to endoplasmic reticulum	19_GO:0051179 localization	-10.509	11.1812	11.4826	24367	113	270	14	5.18519	1.34939	6133|6136|6160|6168|6169|6170|6209|6223|6227|6230|6234|6235|11224|23480	RPL9|RPL12|RPL31|RPL37A|RPL38|RPL39|RPS15|RPS19|RPS21|RPS25|RPS28|RPS29|RPL35|SEC61G	-7.41502	0	2	0	0	-11.4516	18.9996
1	-10.4744	R-HSA-156842	M1	1	0	Reactome Gene Sets	6	Eukaryotic Translation Elongation		-10.4744	12.6153	11.8794	24367	93	270	13	4.81481	1.30284	6133|6136|6160|6168|6169|6170|6209|6223|6227|6230|6234|6235|11224	RPL9|RPL12|RPL31|RPL37A|RPL38|RPL39|RPS15|RPS19|RPS21|RPS25|RPS28|RPS29|RPL35	-7.41502	0	2	0	0	-11.4516	18.9996
1	-10.4744	R-HSA-2408557	M1	1	0	Reactome Gene Sets	6	Selenocysteine synthesis		-10.4744	12.6153	11.8794	24367	93	270	13	4.81481	1.30284	6133|6136|6160|6168|6169|6170|6209|6223|6227|6230|6234|6235|11224	RPL9|RPL12|RPL31|RPL37A|RPL38|RPL39|RPS15|RPS19|RPS21|RPS25|RPS28|RPS29|RPL35	-7.41502	0	2	0	0	-11.4516	18.9996
1	-10.4744	R-HSA-72764	M1	1	0	Reactome Gene Sets	6	Eukaryotic Translation Termination		-10.4744	12.6153	11.8794	24367	93	270	13	4.81481	1.30284	6133|6136|6160|6168|6169|6170|6209|6223|6227|6230|6234|6235|11224	RPL9|RPL12|RPL31|RPL37A|RPL38|RPL39|RPS15|RPS19|RPS21|RPS25|RPS28|RPS29|RPL35	-7.41502	0	2	0	0	-11.4516	18.9996
1	-10.3544	GO:0006614	M1	1	0	GO Biological Processes	19	SRP-dependent cotranslational protein targeting to membrane	19_GO:0051179 localization	-10.3544	12.3497	11.7324	24367	95	270	13	4.81481	1.30284	6133|6136|6160|6168|6169|6170|6209|6223|6227|6230|6234|6235|11224	RPL9|RPL12|RPL31|RPL37A|RPL38|RPL39|RPS15|RPS19|RPS21|RPS25|RPS28|RPS29|RPL35	-7.34038	0	2	0	0	-11.4516	18.9996
1	-10.3544	R-HSA-975956	M1	1	0	Reactome Gene Sets	6	Nonsense Mediated Decay (NMD) independent of the Exon Junction Complex (EJC)		-10.3544	12.3497	11.7324	24367	95	270	13	4.81481	1.30284	6133|6136|6160|6168|6169|6170|6209|6223|6227|6230|6234|6235|11224	RPL9|RPL12|RPL31|RPL37A|RPL38|RPL39|RPS15|RPS19|RPS21|RPS25|RPS28|RPS29|RPL35	-7.34038	0	2	0	0	-11.4516	18.9996
1	-10.3443	GO:0070972	M1	1	0	GO Biological Processes	19	protein localization to endoplasmic reticulum	19_GO:0051179 localization	-10.3443	9.73901	10.9371	24367	139	270	15	5.55556	1.39402	6133|6136|6160|6168|6169|6170|6209|6223|6227|6230|6234|6235|11015|11224|23480	RPL9|RPL12|RPL31|RPL37A|RPL38|RPL39|RPS15|RPS19|RPS21|RPS25|RPS28|RPS29|KDELR3|RPL35|SEC61G	-7.34038	0	2	0	0	-11.4516	18.9996
1	-10.1229	GO:0006613	M1	1	0	GO Biological Processes	19	cotranslational protein targeting to membrane	19_GO:0051179 localization	-10.1229	11.8508	11.4513	24367	99	270	13	4.81481	1.30284	6133|6136|6160|6168|6169|6170|6209|6223|6227|6230|6234|6235|11224	RPL9|RPL12|RPL31|RPL37A|RPL38|RPL39|RPS15|RPS19|RPS21|RPS25|RPS28|RPS29|RPL35	-7.13602	0	2	0	0	-11.4516	18.9996
1	-10.0667	R-HSA-192823	M1	1	0	Reactome Gene Sets	6	Viral mRNA Translation		-10.0667	11.7323	11.3835	24367	100	270	13	4.81481	1.30284	6133|6136|6160|6168|6169|6170|6209|6223|6227|6230|6234|6235|11224	RPL9|RPL12|RPL31|RPL37A|RPL38|RPL39|RPS15|RPS19|RPS21|RPS25|RPS28|RPS29|RPL35	-7.0962	0	2	0	0	-11.4516	18.9996
1	-10.0111	R-HSA-72689	M1	1	0	Reactome Gene Sets	6	Formation of a pool of free 40S subunits		-10.0111	11.6161	11.3167	24367	101	270	13	4.81481	1.30284	6133|6136|6160|6168|6169|6170|6209|6223|6227|6230|6234|6235|11224	RPL9|RPL12|RPL31|RPL37A|RPL38|RPL39|RPS15|RPS19|RPS21|RPS25|RPS28|RPS29|RPL35	-7.05642	0	2	0	0	-11.4516	18.9996
1	-9.795	GO:0022626	M1	1	0	GO Cellular Components	20	cytosolic ribosome		-9.795	11.1736	11.0585	24367	105	270	13	4.81481	1.30284	6133|6136|6160|6168|6169|6170|6209|6223|6227|6230|6234|6235|11224	RPL9|RPL12|RPL31|RPL37A|RPL38|RPL39|RPS15|RPS19|RPS21|RPS25|RPS28|RPS29|RPL35	-6.85555	0	2	0	0	-11.4516	18.9996
1	-9.50694	GO:0044391	M1	1	0	GO Cellular Components	20	ribosomal subunit		-9.50694	7.76328	9.80098	24367	186	270	16	5.92593	1.43692	6133|6136|6160|6168|6169|6170|6209|6223|6227|6230|6234|6235|9553|11224|64968|122704	RPL9|RPL12|RPL31|RPL37A|RPL38|RPL39|RPS15|RPS19|RPS21|RPS25|RPS28|RPS29|MRPL33|RPL35|MRPS6|MRPL52	-6.58221	0	2	0	0	-11.4516	18.9996
1	-9.48797	R-HSA-156827	M1	1	0	Reactome Gene Sets	6	L13a-mediated translational silencing of Ceruloplasmin expression		-9.48797	10.5696	10.6964	24367	111	270	13	4.81481	1.30284	6133|6136|6160|6168|6169|6170|6209|6223|6227|6230|6234|6235|11224	RPL9|RPL12|RPL31|RPL37A|RPL38|RPL39|RPS15|RPS19|RPS21|RPS25|RPS28|RPS29|RPL35	-6.57748	0	2	0	0	-11.4516	18.9996
1	-9.43866	R-HSA-72706	M1	1	0	Reactome Gene Sets	6	GTP hydrolysis and joining of the 60S ribosomal subunit		-9.43866	10.4752	10.6388	24367	112	270	13	4.81481	1.30284	6133|6136|6160|6168|6169|6170|6209|6223|6227|6230|6234|6235|11224	RPL9|RPL12|RPL31|RPL37A|RPL38|RPL39|RPS15|RPS19|RPS21|RPS25|RPS28|RPS29|RPL35	-6.55532	0	2	0	0	-11.4516	18.9996
1	-9.29371	R-HSA-927802	M1	1	0	Reactome Gene Sets	6	Nonsense-Mediated Decay (NMD)		-9.29371	10.202	10.47	24367	115	270	13	4.81481	1.30284	6133|6136|6160|6168|6169|6170|6209|6223|6227|6230|6234|6235|11224	RPL9|RPL12|RPL31|RPL37A|RPL38|RPL39|RPS15|RPS19|RPS21|RPS25|RPS28|RPS29|RPL35	-6.43593	0	2	0	0	-11.4516	18.9996
1	-9.29371	R-HSA-975957	M1	1	0	Reactome Gene Sets	6	Nonsense Mediated Decay (NMD) enhanced by the Exon Junction Complex (EJC)		-9.29371	10.202	10.47	24367	115	270	13	4.81481	1.30284	6133|6136|6160|6168|6169|6170|6209|6223|6227|6230|6234|6235|11224	RPL9|RPL12|RPL31|RPL37A|RPL38|RPL39|RPS15|RPS19|RPS21|RPS25|RPS28|RPS29|RPL35	-6.43593	0	2	0	0	-11.4516	18.9996
1	-9.24648	R-HSA-168255	M1	1	0	Reactome Gene Sets	6	Influenza Infection		-9.24648	8.15495	9.79122	24367	166	270	15	5.55556	1.39402	3303|6133|6136|6160|6168|6169|6170|6209|6223|6227|6230|6234|6235|7040|11224	HSPA1A|RPL9|RPL12|RPL31|RPL37A|RPL38|RPL39|RPS15|RPS19|RPS21|RPS25|RPS28|RPS29|TGFB1|RPL35	-6.40094	0	2	0	0	-11.4516	18.9996
1	-9.15305	R-HSA-2408522	M1	1	0	Reactome Gene Sets	6	Selenoamino acid metabolism		-9.15305	9.94259	10.3074	24367	118	270	13	4.81481	1.30284	6133|6136|6160|6168|6169|6170|6209|6223|6227|6230|6234|6235|11224	RPL9|RPL12|RPL31|RPL37A|RPL38|RPL39|RPS15|RPS19|RPS21|RPS25|RPS28|RPS29|RPL35	-6.3194	0	2	0	0	-11.4516	18.9996
1	-9.12867	GO:0005840	M1	1	0	GO Cellular Components	20	ribosome		-9.12867	6.75867	9.22697	24367	227	270	17	6.2963	1.47822	4701|6133|6136|6160|6168|6169|6170|6209|6223|6227|6230|6234|6235|9553|11224|64968|122704	NDUFA7|RPL9|RPL12|RPL31|RPL37A|RPL38|RPL39|RPS15|RPS19|RPS21|RPS25|RPS28|RPS29|MRPL33|RPL35|MRPS6|MRPL52	-6.30729	0	2	0	0	-11.4516	18.9996
1	-9.10708	R-HSA-72613	M1	1	0	Reactome Gene Sets	6	Eukaryotic Translation Initiation		-9.10708	9.85904	10.2545	24367	119	270	13	4.81481	1.30284	6133|6136|6160|6168|6169|6170|6209|6223|6227|6230|6234|6235|11224	RPL9|RPL12|RPL31|RPL37A|RPL38|RPL39|RPS15|RPS19|RPS21|RPS25|RPS28|RPS29|RPL35	-6.30729	0	2	0	0	-11.4516	18.9996
1	-9.10708	R-HSA-72737	M1	1	0	Reactome Gene Sets	6	Cap-dependent Translation Initiation		-9.10708	9.85904	10.2545	24367	119	270	13	4.81481	1.30284	6133|6136|6160|6168|6169|6170|6209|6223|6227|6230|6234|6235|11224	RPL9|RPL12|RPL31|RPL37A|RPL38|RPL39|RPS15|RPS19|RPS21|RPS25|RPS28|RPS29|RPL35	-6.30729	0	2	0	0	-11.4516	18.9996
1	-9.06155	GO:0000184	M1	1	0	GO Biological Processes	19	nuclear-transcribed mRNA catabolic process, nonsense-mediated decay	19_GO:0048519 negative regulation of biological process	-9.06155	9.77688	10.2022	24367	120	270	13	4.81481	1.30284	6133|6136|6160|6168|6169|6170|6209|6223|6227|6230|6234|6235|11224	RPL9|RPL12|RPL31|RPL37A|RPL38|RPL39|RPS15|RPS19|RPS21|RPS25|RPS28|RPS29|RPL35	-6.27248	0	2	0	0	-11.4516	18.9996
1	-8.11112	R-HSA-9010553	M1	1	0	Reactome Gene Sets	6	Regulation of expression of SLITs and ROBOs		-8.11112	7.38874	8.87429	24367	171	270	14	5.18519	1.34939	6133|6136|6160|6168|6169|6170|6209|6223|6227|6230|6234|6235|7979|11224	RPL9|RPL12|RPL31|RPL37A|RPL38|RPL39|RPS15|RPS19|RPS21|RPS25|RPS28|RPS29|SEM1|RPL35	-5.35272	0	2	0	0	-11.4516	18.9996
1	-8.04782	R-HSA-168273	M1	1	0	Reactome Gene Sets	6	Influenza Viral RNA Transcription and Replication		-8.04782	8.09121	9.06551	24367	145	270	13	4.81481	1.30284	6133|6136|6160|6168|6169|6170|6209|6223|6227|6230|6234|6235|11224	RPL9|RPL12|RPL31|RPL37A|RPL38|RPL39|RPS15|RPS19|RPS21|RPS25|RPS28|RPS29|RPL35	-5.30873	0	2	0	0	-11.4516	18.9996
1	-7.9964	R-HSA-2262752	M1	1	0	Reactome Gene Sets	6	Cellular responses to stress		-7.9964	3.85676	7.40321	24367	585	270	25	9.25926	1.76404	475|768|1051|2876|2950|3006|3303|6133|6136|6160|6168|6169|6170|6209|6223|6227|6230|6234|6235|7979|8346|9296|9550|11224|25994	ATOX1|CA9|CEBPB|GPX1|GSTP1|H1-2|HSPA1A|RPL9|RPL12|RPL31|RPL37A|RPL38|RPL39|RPS15|RPS19|RPS21|RPS25|RPS28|RPS29|SEM1|H2BC10|ATP6V1F|ATP6V1G1|RPL35|HIGD1A	-5.26665	0	2	0	0	-11.4516	18.9996
1	-7.91882	GO:0019083	M1	1	0	GO Biological Processes	19	viral transcription	19_GO:0051704 multi-organism process	-7.91882	7.13827	8.67576	24367	177	270	14	5.18519	1.34939	6133|6136|6160|6168|6169|6170|6209|6223|6227|6230|6234|6235|6827|11224	RPL9|RPL12|RPL31|RPL37A|RPL38|RPL39|RPS15|RPS19|RPS21|RPS25|RPS28|RPS29|SUPT4H1|RPL35	-5.21578	0	2	0	0	-11.4516	18.9996
1	-7.84983	GO:0044445	M1	1	0	GO Cellular Components	20	cytosolic part		-7.84983	5.96682	8.21949	24367	242	270	16	5.92593	1.43692	2647|6133|6136|6160|6168|6169|6170|6209|6223|6227|6230|6234|6235|11224|51647|388552	BLOC1S1|RPL9|RPL12|RPL31|RPL37A|RPL38|RPL39|RPS15|RPS19|RPS21|RPS25|RPS28|RPS29|RPL35|CIAO2B|BLOC1S3	-5.16487	0	2	0	0	-11.4516	18.9996
1	-7.84244	GO:0000956	M1	1	0	GO Biological Processes	19	nuclear-transcribed mRNA catabolic process	19_GO:0048519 negative regulation of biological process	-7.84244	6.4463	8.39039	24367	210	270	15	5.55556	1.39402	6133|6136|6160|6168|6169|6170|6209|6223|6227|6230|6234|6235|11224|23034|51690	RPL9|RPL12|RPL31|RPL37A|RPL38|RPL39|RPS15|RPS19|RPS21|RPS25|RPS28|RPS29|RPL35|SAMD4A|LSM7	-5.16487	0	2	0	0	-11.4516	18.9996
1	-7.79412	R-HSA-8953897	M1	1	0	Reactome Gene Sets	6	Cellular responses to external stimuli		-7.79412	3.76662	7.25703	24367	599	270	25	9.25926	1.76404	475|768|1051|2876|2950|3006|3303|6133|6136|6160|6168|6169|6170|6209|6223|6227|6230|6234|6235|7979|8346|9296|9550|11224|25994	ATOX1|CA9|CEBPB|GPX1|GSTP1|H1-2|HSPA1A|RPL9|RPL12|RPL31|RPL37A|RPL38|RPL39|RPS15|RPS19|RPS21|RPS25|RPS28|RPS29|SEM1|H2BC10|ATP6V1F|ATP6V1G1|RPL35|HIGD1A	-5.12467	0	2	0	0	-11.4516	18.9996
1	-7.54244	GO:0090150	M1	1	0	GO Biological Processes	19	establishment of protein localization to membrane	19_GO:0051179 localization	-7.54244	4.98303	7.6637	24367	326	270	18	6.66667	1.51807	3875|6133|6136|6160|6168|6169|6170|6209|6223|6227|6230|6234|6235|11224|26517|26519|27113|140823	KRT18|RPL9|RPL12|RPL31|RPL37A|RPL38|RPL39|RPS15|RPS19|RPS21|RPS25|RPS28|RPS29|RPL35|TIMM13|TIMM10|BBC3|ROMO1	-4.91874	0	2	0	0	-11.4516	18.9996
1	-7.50945	R-HSA-72766	M1	1	0	Reactome Gene Sets	6	Translation		-7.50945	5.27223	7.76071	24367	291	270	17	6.2963	1.47822	6133|6136|6160|6168|6169|6170|6209|6223|6227|6230|6234|6235|9553|11224|23480|64968|122704	RPL9|RPL12|RPL31|RPL37A|RPL38|RPL39|RPS15|RPS19|RPS21|RPS25|RPS28|RPS29|MRPL33|RPL35|SEC61G|MRPS6|MRPL52	-4.89293	0	2	0	0	-11.4516	18.9996
1	-7.46999	GO:0006413	M1	1	0	GO Biological Processes	19	translational initiation	19_GO:0008152 metabolic process	-7.46999	6.58059	8.21751	24367	192	270	14	5.18519	1.34939	3315|6133|6136|6160|6168|6169|6170|6209|6223|6227|6230|6234|6235|11224	HSPB1|RPL9|RPL12|RPL31|RPL37A|RPL38|RPL39|RPS15|RPS19|RPS21|RPS25|RPS28|RPS29|RPL35	-4.86054	0	2	0	0	-11.4516	18.9996
1	-7.41331	GO:0019080	M1	1	0	GO Biological Processes	19	viral gene expression	19_GO:0051704 multi-organism process	-7.41331	6.51275	8.16012	24367	194	270	14	5.18519	1.34939	6133|6136|6160|6168|6169|6170|6209|6223|6227|6230|6234|6235|6827|11224	RPL9|RPL12|RPL31|RPL37A|RPL38|RPL39|RPS15|RPS19|RPS21|RPS25|RPS28|RPS29|SUPT4H1|RPL35	-4.8108	0	2	0	0	-11.4516	18.9996
1	-7.25249	GO:0072594	M1	1	0	GO Biological Processes	19	establishment of protein localization to organelle	19_GO:0051179 localization	-7.25249	3.78779	6.98684	24367	548	270	23	8.51852	1.6989	706|6133|6136|6160|6168|6169|6170|6209|6223|6227|6230|6234|6235|7040|7545|11224|23480|26517|26519|27113|54543|55825|140823	TSPO|RPL9|RPL12|RPL31|RPL37A|RPL38|RPL39|RPS15|RPS19|RPS21|RPS25|RPS28|RPS29|TGFB1|ZIC1|RPL35|SEC61G|TIMM13|TIMM10|BBC3|TOMM7|PECR|ROMO1	-4.66356	0	2	0	0	-11.4516	18.9996
1	-7.15087	GO:0006605	M1	1	0	GO Biological Processes	19	protein targeting	19_GO:0051179 localization	-7.15087	4.237	7.13459	24367	426	270	20	7.40741	1.59382	706|6133|6136|6160|6168|6169|6170|6209|6223|6227|6230|6234|6235|11224|23480|26517|26519|54543|55825|140823	TSPO|RPL9|RPL12|RPL31|RPL37A|RPL38|RPL39|RPS15|RPS19|RPS21|RPS25|RPS28|RPS29|RPL35|SEC61G|TIMM13|TIMM10|TOMM7|PECR|ROMO1	-4.60672	0	2	0	0	-11.4516	18.9996
1	-6.78322	R-HSA-376176	M1	1	0	Reactome Gene Sets	6	Signaling by ROBO receptors		-6.78322	5.79575	7.52884	24367	218	270	14	5.18519	1.34939	6133|6136|6160|6168|6169|6170|6209|6223|6227|6230|6234|6235|7979|11224	RPL9|RPL12|RPL31|RPL37A|RPL38|RPL39|RPS15|RPS19|RPS21|RPS25|RPS28|RPS29|SEM1|RPL35	-4.28446	0	2	0	0	-11.4516	18.9996
1	-6.76251	R-HSA-6791226	M1	1	0	Reactome Gene Sets	6	Major pathway of rRNA processing in the nucleolus and cytosol		-6.76251	6.30767	7.69158	24367	186	270	13	4.81481	1.30284	6133|6136|6160|6168|6169|6170|6209|6223|6227|6230|6234|6235|11224	RPL9|RPL12|RPL31|RPL37A|RPL38|RPL39|RPS15|RPS19|RPS21|RPS25|RPS28|RPS29|RPL35	-4.27447	0	2	0	0	-11.4516	18.9996
1	-6.551	GO:0006612	M1	1	0	GO Biological Processes	19	protein targeting to membrane	19_GO:0051179 localization	-6.551	6.04756	7.47153	24367	194	270	13	4.81481	1.30284	6133|6136|6160|6168|6169|6170|6209|6223|6227|6230|6234|6235|11224	RPL9|RPL12|RPL31|RPL37A|RPL38|RPL39|RPS15|RPS19|RPS21|RPS25|RPS28|RPS29|RPL35	-4.07343	0	2	0	0	-11.4516	18.9996
1	-6.49975	R-HSA-8868773	M1	1	0	Reactome Gene Sets	6	rRNA processing in the nucleus and cytosol		-6.49975	5.98585	7.41843	24367	196	270	13	4.81481	1.30284	6133|6136|6160|6168|6169|6170|6209|6223|6227|6230|6234|6235|11224	RPL9|RPL12|RPL31|RPL37A|RPL38|RPL39|RPS15|RPS19|RPS21|RPS25|RPS28|RPS29|RPL35	-4.02732	0	2	0	0	-11.4516	18.9996
1	-6.25266	R-HSA-72312	M1	1	0	Reactome Gene Sets	6	rRNA processing		-6.25266	5.69527	7.16357	24367	206	270	13	4.81481	1.30284	6133|6136|6160|6168|6169|6170|6209|6223|6227|6230|6234|6235|11224	RPL9|RPL12|RPL31|RPL37A|RPL38|RPL39|RPS15|RPS19|RPS21|RPS25|RPS28|RPS29|RPL35	-3.80702	0	2	0	0	-11.4516	18.9996
1	-6.02992	GO:0006402	M1	1	0	GO Biological Processes	19	mRNA catabolic process	19_GO:0048519 negative regulation of biological process	-6.02992	4.14654	6.45576	24367	370	270	17	6.2963	1.47822	3303|3315|6133|6136|6160|6168|6169|6170|6209|6223|6227|6230|6234|6235|11224|23034|51690	HSPA1A|HSPB1|RPL9|RPL12|RPL31|RPL37A|RPL38|RPL39|RPS15|RPS19|RPS21|RPS25|RPS28|RPS29|RPL35|SAMD4A|LSM7	-3.61929	0	2	0	0	-11.4516	18.9996
1	-5.96591	R-HSA-71291	M1	1	0	Reactome Gene Sets	6	Metabolism of amino acids and derivatives		-5.96591	4.10219	6.39962	24367	374	270	17	6.2963	1.47822	593|5092|6133|6136|6160|6168|6169|6170|6209|6223|6227|6230|6234|6235|6303|7979|11224	BCKDHA|PCBD1|RPL9|RPL12|RPL31|RPL37A|RPL38|RPL39|RPS15|RPS19|RPS21|RPS25|RPS28|RPS29|SAT1|SEM1|RPL35	-3.55969	0	2	0	0	-11.4516	18.9996
1	-5.9046	GO:0042788	M1	1	0	GO Cellular Components	20	polysomal ribosome		-5.9046	16.9215	9.53974	24367	32	270	6	2.22222	0.897082	6160|6169|6170|6227|6234|6235	RPL31|RPL38|RPL39|RPS21|RPS28|RPS29	-3.50275	0	2	0	0	-11.4516	18.9996
1	-5.50501	GO:0022625	M1	1	0	GO Cellular Components	20	cytosolic large ribosomal subunit		-5.50501	11.0831	8.06737	24367	57	270	7	2.59259	0.967122	6133|6136|6160|6168|6169|6170|11224	RPL9|RPL12|RPL31|RPL37A|RPL38|RPL39|RPL35	-3.13255	0	2	0	0	-11.4516	18.9996
1	-5.39928	GO:0006401	M1	1	0	GO Biological Processes	19	RNA catabolic process	19_GO:0008152 metabolic process	-5.39928	3.72383	5.90233	24367	412	270	17	6.2963	1.47822	3303|3315|6133|6136|6160|6168|6169|6170|6209|6223|6227|6230|6234|6235|11224|23034|51690	HSPA1A|HSPB1|RPL9|RPL12|RPL31|RPL37A|RPL38|RPL39|RPS15|RPS19|RPS21|RPS25|RPS28|RPS29|RPL35|SAMD4A|LSM7	-3.03085	0	2	0	0	-11.4516	18.9996
1	-5.2583	GO:1901361	M1	1	0	GO Biological Processes	19	organic cyclic compound catabolic process	19_GO:0008152 metabolic process	-5.2583	2.82025	5.42573	24367	768	270	24	8.88889	1.73192	230|645|2876|3094|3290|3303|3315|5092|6133|6136|6160|6168|6169|6170|6209|6223|6227|6230|6234|6235|10588|11224|23034|51690	ALDOC|BLVRB|GPX1|HINT1|HSD11B1|HSPA1A|HSPB1|PCBD1|RPL9|RPL12|RPL31|RPL37A|RPL38|RPL39|RPS15|RPS19|RPS21|RPS25|RPS28|RPS29|MTHFS|RPL35|SAMD4A|LSM7	-2.89784	0	2	0	0	-11.4516	18.9996
1	-5.22337	GO:0015934	M1	1	0	GO Cellular Components	20	large ribosomal subunit		-5.22337	7.00201	6.85888	24367	116	270	9	3.33333	1.09244	6133|6136|6160|6168|6169|6170|9553|11224|122704	RPL9|RPL12|RPL31|RPL37A|RPL38|RPL39|MRPL33|RPL35|MRPL52	-2.87074	0	2	0	0	-11.4516	18.9996
1	-5.13427	GO:0072657	M1	1	0	GO Biological Processes	19	protein localization to membrane	19_GO:0051179 localization	-5.13427	3.03234	5.44841	24367	625	270	21	7.77778	1.62991	3875|5864|6133|6136|6160|6168|6169|6170|6209|6223|6227|6230|6234|6235|7040|10268|11224|26517|26519|27113|140823	KRT18|RAB3A|RPL9|RPL12|RPL31|RPL37A|RPL38|RPL39|RPS15|RPS19|RPS21|RPS25|RPS28|RPS29|TGFB1|RAMP3|RPL35|TIMM13|TIMM10|BBC3|ROMO1	-2.78933	0	2	0	0	-11.4516	18.9996
1	-5.11715	GO:0019439	M1	1	0	GO Biological Processes	19	aromatic compound catabolic process	19_GO:0008152 metabolic process	-5.11715	2.84343	5.35286	24367	730	270	23	8.51852	1.6989	230|645|2876|3094|3303|3315|5092|6133|6136|6160|6168|6169|6170|6209|6223|6227|6230|6234|6235|10588|11224|23034|51690	ALDOC|BLVRB|GPX1|HINT1|HSPA1A|HSPB1|PCBD1|RPL9|RPL12|RPL31|RPL37A|RPL38|RPL39|RPS15|RPS19|RPS21|RPS25|RPS28|RPS29|MTHFS|RPL35|SAMD4A|LSM7	-2.776	0	2	0	0	-11.4516	18.9996
1	-5.00333	GO:0022627	M1	1	0	GO Cellular Components	20	cytosolic small ribosomal subunit		-5.00333	12.0331	7.84145	24367	45	270	6	2.22222	0.897082	6209|6223|6227|6230|6234|6235	RPS15|RPS19|RPS21|RPS25|RPS28|RPS29	-2.66594	0	2	0	0	-11.4516	18.9996
1	-4.86074	GO:0005844	M1	1	0	GO Cellular Components	20	polysome		-4.86074	8.8977	7.05432	24367	71	270	7	2.59259	0.967122	6160|6169|6170|6227|6234|6235|84316	RPL31|RPL38|RPL39|RPS21|RPS28|RPS29|NAA38	-2.52708	0	2	0	0	-11.4516	18.9996
1	-4.78072	GO:0015935	M1	1	0	GO Cellular Components	20	small ribosomal subunit		-4.78072	8.65393	6.93249	24367	73	270	7	2.59259	0.967122	6209|6223|6227|6230|6234|6235|64968	RPS15|RPS19|RPS21|RPS25|RPS28|RPS29|MRPS6	-2.45442	0	2	0	0	-11.4516	18.9996
1	-4.7693	GO:0002181	M1	1	0	GO Biological Processes	19	cytoplasmic translation	19_GO:0008152 metabolic process	-4.7693	7.14837	6.55411	24367	101	270	8	2.96296	1.03193	6133|6160|6169|6170|6227|6234|6235|51372	RPL9|RPL31|RPL38|RPL39|RPS21|RPS28|RPS29|TMA7	-2.44663	0	2	0	0	-11.4516	18.9996
1	-4.74021	GO:0046700	M1	1	0	GO Biological Processes	19	heterocycle catabolic process	19_GO:0008152 metabolic process	-4.74021	2.76912	5.08972	24367	717	270	22	8.14815	1.66491	230|645|2876|3094|3303|3315|6133|6136|6160|6168|6169|6170|6209|6223|6227|6230|6234|6235|10588|11224|23034|51690	ALDOC|BLVRB|GPX1|HINT1|HSPA1A|HSPB1|RPL9|RPL12|RPL31|RPL37A|RPL38|RPL39|RPS15|RPS19|RPS21|RPS25|RPS28|RPS29|MTHFS|RPL35|SAMD4A|LSM7	-2.42114	0	2	0	0	-11.4516	18.9996
1	-4.73098	GO:0044270	M1	1	0	GO Biological Processes	19	cellular nitrogen compound catabolic process	19_GO:0008152 metabolic process	-4.73098	2.76526	5.08227	24367	718	270	22	8.14815	1.66491	230|645|2876|3094|3303|3315|6133|6136|6160|6168|6169|6170|6209|6223|6227|6230|6234|6235|10588|11224|23034|51690	ALDOC|BLVRB|GPX1|HINT1|HSPA1A|HSPB1|RPL9|RPL12|RPL31|RPL37A|RPL38|RPL39|RPS15|RPS19|RPS21|RPS25|RPS28|RPS29|MTHFS|RPL35|SAMD4A|LSM7	-2.41549	0	2	0	0	-11.4516	18.9996
1	-4.68287	R-HSA-72695	M1	1	0	Reactome Gene Sets	6	Formation of the ternary complex, and subsequently, the 43S complex		-4.68287	10.6174	7.27764	24367	51	270	6	2.22222	0.897082	6209|6223|6227|6230|6234|6235	RPS15|RPS19|RPS21|RPS25|RPS28|RPS29	-2.37093	0	2	0	0	-11.4516	18.9996
1	-4.45427	GO:0043043	M1	1	0	GO Biological Processes	19	peptide biosynthetic process	19_GO:0008152 metabolic process	-4.45427	2.65081	4.85747	24367	749	270	22	8.14815	1.66491	3029|3315|4701|6133|6136|6160|6168|6169|6170|6209|6223|6227|6230|6234|6235|9553|11224|23034|51372|64968|84300|122704	HAGH|HSPB1|NDUFA7|RPL9|RPL12|RPL31|RPL37A|RPL38|RPL39|RPS15|RPS19|RPS21|RPS25|RPS28|RPS29|MRPL33|RPL35|SAMD4A|TMA7|MRPS6|UQCC2|MRPL52	-2.14933	0	2	0	0	-11.4516	18.9996
1	-4.35932	R-HSA-72649	M1	1	0	Reactome Gene Sets	6	Translation initiation complex formation		-4.35932	9.33602	6.72793	24367	58	270	6	2.22222	0.897082	6209|6223|6227|6230|6234|6235	RPS15|RPS19|RPS21|RPS25|RPS28|RPS29	-2.06128	0	2	0	0	-11.4516	18.9996
1	-4.35932	R-HSA-72702	M1	1	0	Reactome Gene Sets	6	Ribosomal scanning and start codon recognition		-4.35932	9.33602	6.72793	24367	58	270	6	2.22222	0.897082	6209|6223|6227|6230|6234|6235	RPS15|RPS19|RPS21|RPS25|RPS28|RPS29	-2.06128	0	2	0	0	-11.4516	18.9996
1	-4.31676	R-HSA-72662	M1	1	0	Reactome Gene Sets	6	Activation of the mRNA upon binding of the cap-binding complex and eIFs, and subsequent binding to 4		-4.31676	9.17778	6.65701	24367	59	270	6	2.22222	0.897082	6209|6223|6227|6230|6234|6235	RPS15|RPS19|RPS21|RPS25|RPS28|RPS29	-2.02886	0	2	0	0	-11.4516	18.9996
1	-4.30828	R-HSA-422475	M1	1	0	Reactome Gene Sets	6	Axon guidance		-4.30828	2.94287	4.88744	24367	552	270	18	6.66667	1.51807	389|1942|1944|6133|6136|6160|6168|6169|6170|6209|6223|6227|6230|6234|6235|7979|11224|64096	RHOC|EFNA1|EFNA3|RPL9|RPL12|RPL31|RPL37A|RPL38|RPL39|RPS15|RPS19|RPS21|RPS25|RPS28|RPS29|SEM1|RPL35|GFRA4	-2.02371	0	2	0	0	-11.4516	18.9996
1	-4.29997	GO:0000028	M1	1	0	GO Biological Processes	19	ribosomal small subunit assembly	19_GO:0071840 cellular component organization or biogenesis	-4.29997	18.9996	8.30808	24367	19	270	4	1.48148	0.735233	6169|6209|6223|6234	RPL38|RPS15|RPS19|RPS28	-2.0187	0	2	0	0	-11.4516	18.9996
1	-4.28343	GO:0005198	M1	1	0	GO Molecular Functions	21	structural molecule activity		-4.28343	2.65436	4.74928	24367	714	270	21	7.77778	1.62991	1294|3875|4256|4701|6133|6136|6160|6168|6169|6170|6209|6223|6227|6230|6234|6235|9553|10636|11224|64968|122704	COL7A1|KRT18|MGP|NDUFA7|RPL9|RPL12|RPL31|RPL37A|RPL38|RPL39|RPS15|RPS19|RPS21|RPS25|RPS28|RPS29|MRPL33|RGS14|RPL35|MRPS6|MRPL52	-2.00543	0	2	0	0	-11.4516	18.9996
1	-4.2454	GO:0034655	M1	1	0	GO Biological Processes	19	nucleobase-containing compound catabolic process	19_GO:0008152 metabolic process	-4.2454	2.71832	4.75202	24367	664	270	20	7.40741	1.59382	230|2876|3094|3303|3315|6133|6136|6160|6168|6169|6170|6209|6223|6227|6230|6234|6235|11224|23034|51690	ALDOC|GPX1|HINT1|HSPA1A|HSPB1|RPL9|RPL12|RPL31|RPL37A|RPL38|RPL39|RPS15|RPS19|RPS21|RPS25|RPS28|RPS29|RPL35|SAMD4A|LSM7	-1.97709	0	2	0	0	-11.4516	18.9996
1	-4.20618	GO:0006412	M1	1	0	GO Biological Processes	19	translation	19_GO:0008152 metabolic process	-4.20618	2.62132	4.68456	24367	723	270	21	7.77778	1.62991	3315|4701|6133|6136|6160|6168|6169|6170|6209|6223|6227|6230|6234|6235|9553|11224|23034|51372|64968|84300|122704	HSPB1|NDUFA7|RPL9|RPL12|RPL31|RPL37A|RPL38|RPL39|RPS15|RPS19|RPS21|RPS25|RPS28|RPS29|MRPL33|RPL35|SAMD4A|TMA7|MRPS6|UQCC2|MRPL52	-1.94105	0	2	0	0	-11.4516	18.9996
1	-4.06376	R-HSA-9675108	M1	1	0	Reactome Gene Sets	6	Nervous system development		-4.06376	2.81537	4.67141	24367	577	270	18	6.66667	1.51807	389|1942|1944|6133|6136|6160|6168|6169|6170|6209|6223|6227|6230|6234|6235|7979|11224|64096	RHOC|EFNA1|EFNA3|RPL9|RPL12|RPL31|RPL37A|RPL38|RPL39|RPS15|RPS19|RPS21|RPS25|RPS28|RPS29|SEM1|RPL35|GFRA4	-1.81725	0	2	0	0	-11.4516	18.9996
1	-3.68213	R-HSA-8953854	M1	1	0	Reactome Gene Sets	6	Metabolism of RNA		-3.68213	2.54032	4.2959	24367	675	270	19	7.03704	1.55657	3303|3315|6133|6136|6160|6168|6169|6170|6209|6223|6227|6230|6234|6235|6633|7979|11224|51690|285755	HSPA1A|HSPB1|RPL9|RPL12|RPL31|RPL37A|RPL38|RPL39|RPS15|RPS19|RPS21|RPS25|RPS28|RPS29|SNRPD2|SEM1|RPL35|LSM7|PPIL6	-1.45347	0	2	0	0	-11.4516	18.9996
1	-3.17412	GO:0042255	M1	1	0	GO Biological Processes	19	ribosome assembly	19_GO:0071840 cellular component organization or biogenesis	-3.17412	7.16255	5.18423	24367	63	270	5	1.85185	0.820469	6136|6169|6209|6223|6234	RPL12|RPL38|RPS15|RPS19|RPS28	-0.979102	0	2	0	0	-11.4516	18.9996
1	-2.93756	GO:0042274	M1	1	0	GO Biological Processes	19	ribosomal small subunit biogenesis	19_GO:0071840 cellular component organization or biogenesis	-2.93756	6.3555	4.7836	24367	71	270	5	1.85185	0.820469	6169|6209|6223|6227|6234	RPL38|RPS15|RPS19|RPS21|RPS28	-0.758432	0	2	0	0	-11.4516	18.9996
1	-2.65649	GO:0005925	M1	1	0	GO Cellular Components	20	focal adhesion		-2.65649	2.64141	3.54801	24367	410	270	12	4.44444	1.25417	928|3303|3315|3693|6133|6136|6160|6168|6169|6209|6223|6235	CD9|HSPA1A|HSPB1|ITGB5|RPL9|RPL12|RPL31|RPL37A|RPL38|RPS15|RPS19|RPS29	-0.512317	0	2	0	0	-11.4516	18.9996
1	-2.63057	GO:0005924	M1	1	0	GO Cellular Components	20	cell-substrate adherens junction		-2.63057	2.62222	3.51956	24367	413	270	12	4.44444	1.25417	928|3303|3315|3693|6133|6136|6160|6168|6169|6209|6223|6235	CD9|HSPA1A|HSPB1|ITGB5|RPL9|RPL12|RPL31|RPL37A|RPL38|RPS15|RPS19|RPS29	-0.495891	0	2	0	0	-11.4516	18.9996
1	-2.59644	GO:0030055	M1	1	0	GO Cellular Components	20	cell-substrate junction		-2.59644	2.59707	3.48202	24367	417	270	12	4.44444	1.25417	928|3303|3315|3693|6133|6136|6160|6168|6169|6209|6223|6235	CD9|HSPA1A|HSPB1|ITGB5|RPL9|RPL12|RPL31|RPL37A|RPL38|RPS15|RPS19|RPS29	-0.473348	0	2	0	0	-11.4516	18.9996
1	-2.46219	GO:0005912	M1	1	0	GO Cellular Components	20	adherens junction		-2.46219	2.30141	3.26468	24367	549	270	14	5.18519	1.34939	302|928|3303|3315|3693|3875|6133|6136|6160|6168|6169|6209|6223|6235	ANXA2|CD9|HSPA1A|HSPB1|ITGB5|KRT18|RPL9|RPL12|RPL31|RPL37A|RPL38|RPS15|RPS19|RPS29	-0.380832	0	2	0	0	-11.4516	18.9996
1	-2.353	GO:0070161	M1	1	0	GO Cellular Components	20	anchoring junction		-2.353	2.23624	3.14711	24367	565	270	14	5.18519	1.34939	302|928|3303|3315|3693|3875|6133|6136|6160|6168|6169|6209|6223|6235	ANXA2|CD9|HSPA1A|HSPB1|ITGB5|KRT18|RPL9|RPL12|RPL31|RPL37A|RPL38|RPS15|RPS19|RPS29	-0.295835	0	2	0	0	-11.4516	18.9996
1	-5.66356	GO:0017004	M1	1	0	GO Biological Processes	19	cytochrome complex assembly	19_GO:0071840 cellular component organization or biogenesis	-5.66356	15.4711	9.06858	24367	35	270	6	2.22222	0.897082	10063|29796|51241|51287|84300|100131801	COX17|UQCR10|COX16|COA4|UQCC2|PET100	-3.27455	0	3	1	1	-5.66356	17.1901
1	-4.11887	GO:0033617	M1	1	0	GO Biological Processes	19	mitochondrial respiratory chain complex IV assembly	19_GO:0071840 cellular component organization or biogenesis	-4.11887	17.1901	7.85667	24367	21	270	4	1.48148	0.735233	10063|51241|51287|100131801	COX17|COX16|COA4|PET100	-1.86315	0	3	0	0	-5.66356	17.1901
1	-3.80899	GO:0008535	M1	1	0	GO Biological Processes	19	respiratory chain complex IV assembly	19_GO:0071840 cellular component organization or biogenesis	-3.80899	14.4397	7.11663	24367	25	270	4	1.48148	0.735233	10063|51241|51287|100131801	COX17|COX16|COA4|PET100	-1.57446	0	3	0	0	-5.66356	17.1901
1	-5.56731	GO:0005758	M1	1	0	GO Cellular Components	20	mitochondrial intermembrane space		-5.56731	9.13905	7.6698	24367	79	270	8	2.96296	1.03193	1340|2647|10063|26517|26519|51287|84300|400916	COX6B1|BLOC1S1|COX17|TIMM13|TIMM10|COA4|UQCC2|CHCHD10	-3.19077	0	4	1	1	-5.56731	33.8431
1	-5.17624	GO:0031970	M1	1	0	GO Cellular Components	20	organelle envelope lumen		-5.17624	8.11219	7.11516	24367	89	270	8	2.96296	1.03193	1340|2647|10063|26517|26519|51287|84300|400916	COX6B1|BLOC1S1|COX17|TIMM13|TIMM10|COA4|UQCC2|CHCHD10	-2.82747	0	4	0	0	-5.56731	33.8431
1	-4.14082	GO:0045039	M1	1	0	GO Biological Processes	19	protein import into mitochondrial inner membrane	19_GO:0071840 cellular component organization or biogenesis	-4.14082	33.8431	9.83448	24367	8	270	3	1.11111	0.637926	26517|26519|140823	TIMM13|TIMM10|ROMO1	-1.87885	0	4	0	0	-5.56731	33.8431
1	-4.11569	R-HSA-1268020	M1	1	0	Reactome Gene Sets	6	Mitochondrial protein import		-4.11569	8.46076	6.3261	24367	64	270	6	2.22222	0.897082	10063|26517|26519|51287|54543|400916	COX17|TIMM13|TIMM10|COA4|TOMM7|CHCHD10	-1.86306	0	4	0	0	-5.56731	33.8431
1	-4.07764	GO:0071806	M1	1	0	GO Biological Processes	19	protein transmembrane transport	19_GO:0051179 localization	-4.07764	8.3306	6.26423	24367	65	270	6	2.22222	0.897082	23480|26517|26519|54543|140823|388552	SEC61G|TIMM13|TIMM10|TOMM7|ROMO1|BLOC1S3	-1.82808	0	4	0	0	-5.56731	33.8431
1	-4.04917	R-HSA-9609507	M1	1	0	Reactome Gene Sets	6	Protein localization		-4.04917	4.98303	5.40077	24367	163	270	9	3.33333	1.09244	1528|10063|23480|26517|26519|51287|54543|55825|400916	CYB5A|COX17|SEC61G|TIMM13|TIMM10|COA4|TOMM7|PECR|CHCHD10	-1.80568	0	4	0	0	-5.56731	33.8431
1	-3.34932	GO:0090151	M1	1	0	GO Biological Processes	19	establishment of protein localization to mitochondrial membrane	19_GO:0071840 cellular component organization or biogenesis	-3.34932	19.3389	7.2653	24367	14	270	3	1.11111	0.637926	26517|26519|140823	TIMM13|TIMM10|ROMO1	-1.13781	0	4	0	0	-5.56731	33.8431
1	-2.92625	GO:0044743	M1	1	0	GO Biological Processes	19	protein transmembrane import into intracellular organelle	19_GO:0051179 localization	-2.92625	8.59506	5.21461	24367	42	270	4	1.48148	0.735233	26517|26519|54543|140823	TIMM13|TIMM10|TOMM7|ROMO1	-0.749714	0	4	0	0	-5.56731	33.8431
1	-2.8133	GO:0007007	M1	1	0	GO Biological Processes	19	inner mitochondrial membrane organization	19_GO:0071840 cellular component organization or biogenesis	-2.8133	8.02206	4.99072	24367	45	270	4	1.48148	0.735233	26517|26519|140823|400916	TIMM13|TIMM10|ROMO1|CHCHD10	-0.652004	0	4	0	0	-5.56731	33.8431
1	-2.53015	GO:0050954	M1	1	0	GO Biological Processes	19	sensory perception of mechanical stimulus	19_GO:0032501 multicellular organismal process	-2.53015	3.7161	3.76168	24367	170	270	7	2.59259	0.967122	2876|5864|6169|26517|26519|83715|259236	GPX1|RAB3A|RPL38|TIMM13|TIMM10|ESPN|TMIE	-0.429328	0	4	0	0	-5.56731	33.8431
1	-2.43484	GO:0065002	M1	1	0	GO Biological Processes	19	intracellular protein transmembrane transport	19_GO:0051179 localization	-2.43484	6.3332	4.26703	24367	57	270	4	1.48148	0.735233	26517|26519|54543|140823	TIMM13|TIMM10|TOMM7|ROMO1	-0.363404	0	4	0	0	-5.56731	33.8431
1	-2.35133	GO:0072655	M1	1	0	GO Biological Processes	19	establishment of protein localization to mitochondrion	19_GO:0051179 localization	-2.35133	3.92383	3.646	24367	138	270	6	2.22222	0.897082	706|26517|26519|27113|54543|140823	TSPO|TIMM13|TIMM10|BBC3|TOMM7|ROMO1	-0.295835	0	4	0	0	-5.56731	33.8431
1	-2.30626	GO:0006626	M1	1	0	GO Biological Processes	19	protein targeting to mitochondrion	19_GO:0071840 cellular component organization or biogenesis	-2.30626	4.55799	3.75489	24367	99	270	5	1.85185	0.820469	706|26517|26519|54543|140823	TSPO|TIMM13|TIMM10|TOMM7|ROMO1	-0.266144	0	4	0	0	-5.56731	33.8431
1	-2.29132	GO:0070585	M1	1	0	GO Biological Processes	19	protein localization to mitochondrion	19_GO:0051179 localization	-2.29132	3.8133	3.55894	24367	142	270	6	2.22222	0.897082	706|26517|26519|27113|54543|140823	TSPO|TIMM13|TIMM10|BBC3|TOMM7|ROMO1	-0.254955	0	4	0	0	-5.56731	33.8431
1	-2.17756	GO:0007605	M1	1	0	GO Biological Processes	19	sensory perception of sound	19_GO:0032501 multicellular organismal process	-2.17756	3.60993	3.39396	24367	150	270	6	2.22222	0.897082	2876|6169|26517|26519|83715|259236	GPX1|RPL38|TIMM13|TIMM10|ESPN|TMIE	-0.163101	0	4	0	0	-5.56731	33.8431
1	-4.8374	GO:0090199	M1	1	0	GO Biological Processes	19	regulation of release of cytochrome c from mitochondria	19_GO:0071840 cellular component organization or biogenesis	-4.8374	11.281	7.54704	24367	48	270	6	2.22222	0.897082	638|664|2876|25994|26355|27113	BIK|BNIP3|GPX1|HIGD1A|FAM162A|BBC3	-2.50744	0	5	1	1	-4.8374	12.8926
1	-4.31676	GO:0001836	M1	1	0	GO Biological Processes	19	release of cytochrome c from mitochondria	19_GO:0071840 cellular component organization or biogenesis	-4.31676	9.17778	6.65701	24367	59	270	6	2.22222	0.897082	638|664|2876|25994|26355|27113	BIK|BNIP3|GPX1|HIGD1A|FAM162A|BBC3	-2.02886	0	5	0	0	-4.8374	12.8926
1	-4.27949	GO:0097190	M1	1	0	GO Biological Processes	19	apoptotic signaling pathway	19_GO:0023052 signaling	-4.27949	2.8249	4.81951	24367	607	270	19	7.03704	1.55657	638|664|1051|2876|2950|3094|3303|3315|3875|4282|7040|8742|25994|26355|27113|51246|51330|55829|400916	BIK|BNIP3|CEBPB|GPX1|GSTP1|HINT1|HSPA1A|HSPB1|KRT18|MIF|TGFB1|TNFSF12|HIGD1A|FAM162A|BBC3|SHISA5|TNFRSF12A|SELENOS|CHCHD10	-2.00475	0	5	0	0	-4.8374	12.8926
1	-4.26241	GO:0010821	M1	1	0	GO Biological Processes	19	regulation of mitochondrion organization	19_GO:0071840 cellular component organization or biogenesis	-4.26241	4.7499	5.49273	24367	190	270	10	3.7037	1.14932	638|664|706|2876|3303|25994|26355|27113|54543|400916	BIK|BNIP3|TSPO|GPX1|HSPA1A|HIGD1A|FAM162A|BBC3|TOMM7|CHCHD10	-1.99089	0	5	0	0	-4.8374	12.8926
1	-4.12811	GO:0008637	M1	1	0	GO Biological Processes	19	apoptotic mitochondrial changes	19_GO:0071840 cellular component organization or biogenesis	-4.12811	5.82246	5.69874	24367	124	270	8	2.96296	1.03193	638|664|2876|3303|25994|26355|27113|400916	BIK|BNIP3|GPX1|HSPA1A|HIGD1A|FAM162A|BBC3|CHCHD10	-1.86928	0	5	0	0	-4.8374	12.8926
1	-3.69489	GO:2001233	M1	1	0	GO Biological Processes	19	regulation of apoptotic signaling pathway	19_GO:0023052 signaling	-3.69489	3.09675	4.521	24367	408	270	14	5.18519	1.34939	638|664|2876|2950|3303|3315|4282|8742|25994|26355|27113|51330|55829|400916	BIK|BNIP3|GPX1|GSTP1|HSPA1A|HSPB1|MIF|TNFSF12|HIGD1A|FAM162A|BBC3|TNFRSF12A|SELENOS|CHCHD10	-1.46331	0	5	0	0	-4.8374	12.8926
1	-3.6112	GO:0090200	M1	1	0	GO Biological Processes	19	positive regulation of release of cytochrome c from mitochondria	19_GO:0048518 positive regulation of biological process	-3.6112	12.8926	6.66495	24367	28	270	4	1.48148	0.735233	638|664|26355|27113	BIK|BNIP3|FAM162A|BBC3	-1.38544	0	5	0	0	-4.8374	12.8926
1	-3.30588	GO:0010823	M1	1	0	GO Biological Processes	19	negative regulation of mitochondrion organization	19_GO:0048519 negative regulation of biological process	-3.30588	7.64815	5.41184	24367	59	270	5	1.85185	0.820469	664|706|2876|3303|25994	BNIP3|TSPO|GPX1|HSPA1A|HIGD1A	-1.09993	0	5	0	0	-4.8374	12.8926
1	-3.12294	GO:0007006	M1	1	0	GO Biological Processes	19	mitochondrial membrane organization	19_GO:0071840 cellular component organization or biogenesis	-3.12294	4.71446	4.5639	24367	134	270	7	2.59259	0.967122	664|3303|26517|26519|27113|140823|400916	BNIP3|HSPA1A|TIMM13|TIMM10|BBC3|ROMO1|CHCHD10	-0.930609	0	5	0	0	-4.8374	12.8926
1	-2.81813	GO:0097193	M1	1	0	GO Biological Processes	19	intrinsic apoptotic signaling pathway	19_GO:0023052 signaling	-2.81813	3.12277	3.84269	24367	289	270	10	3.7037	1.14932	664|1051|2876|3094|3303|3315|4282|27113|51246|55829	BNIP3|CEBPB|GPX1|HINT1|HSPA1A|HSPB1|MIF|BBC3|SHISA5|SELENOS	-0.654324	0	5	0	0	-4.8374	12.8926
1	-2.66981	GO:0010822	M1	1	0	GO Biological Processes	19	positive regulation of mitochondrion organization	19_GO:0048518 positive regulation of biological process	-2.66981	4.55033	4.10957	24367	119	270	6	2.22222	0.897082	638|664|26355|27113|54543|400916	BIK|BNIP3|FAM162A|BBC3|TOMM7|CHCHD10	-0.523237	0	5	0	0	-4.8374	12.8926
1	-2.52303	GO:0006839	M1	1	0	GO Biological Processes	19	mitochondrial transport	19_GO:0051179 localization	-2.52303	3.05351	3.56461	24367	266	270	9	3.33333	1.09244	664|706|3303|26517|26519|27113|54543|140823|400916	BNIP3|TSPO|HSPA1A|TIMM13|TIMM10|BBC3|TOMM7|ROMO1|CHCHD10	-0.426537	0	5	0	0	-4.8374	12.8926
1	-2.49114	GO:0097345	M1	1	0	GO Biological Processes	19	mitochondrial outer membrane permeabilization	19_GO:0071840 cellular component organization or biogenesis	-2.49114	6.5635	4.37232	24367	55	270	4	1.48148	0.735233	664|3303|27113|400916	BNIP3|HSPA1A|BBC3|CHCHD10	-0.400379	0	5	0	0	-4.8374	12.8926
1	-2.40678	GO:2001235	M1	1	0	GO Biological Processes	19	positive regulation of apoptotic signaling pathway	19_GO:0048518 positive regulation of biological process	-2.40678	3.52926	3.59511	24367	179	270	7	2.59259	0.967122	638|664|8742|26355|27113|51330|400916	BIK|BNIP3|TNFSF12|FAM162A|BBC3|TNFRSF12A|CHCHD10	-0.34139	0	5	0	0	-4.8374	12.8926
1	-2.32884	GO:1902110	M1	1	0	GO Biological Processes	19	positive regulation of mitochondrial membrane permeability involved in apoptotic process	19_GO:0071840 cellular component organization or biogenesis	-2.32884	5.91791	4.07082	24367	61	270	4	1.48148	0.735233	664|3303|27113|400916	BNIP3|HSPA1A|BBC3|CHCHD10	-0.275298	0	5	0	0	-4.8374	12.8926
1	-2.30626	GO:2001243	M1	1	0	GO Biological Processes	19	negative regulation of intrinsic apoptotic signaling pathway	19_GO:0048519 negative regulation of biological process	-2.30626	4.55799	3.75489	24367	99	270	5	1.85185	0.820469	2876|3303|3315|4282|55829	GPX1|HSPA1A|HSPB1|MIF|SELENOS	-0.266144	0	5	0	0	-4.8374	12.8926
1	-2.27885	GO:0070059	M1	1	0	GO Biological Processes	19	intrinsic apoptotic signaling pathway in response to endoplasmic reticulum stress	19_GO:0023052 signaling	-2.27885	5.73004	3.97914	24367	63	270	4	1.48148	0.735233	1051|3303|27113|55829	CEBPB|HSPA1A|BBC3|SELENOS	-0.2515	0	5	0	0	-4.8374	12.8926
1	-2.27885	GO:1902686	M1	1	0	GO Biological Processes	19	mitochondrial outer membrane permeabilization involved in programmed cell death	19_GO:0071840 cellular component organization or biogenesis	-2.27885	5.73004	3.97914	24367	63	270	4	1.48148	0.735233	664|3303|27113|400916	BNIP3|HSPA1A|BBC3|CHCHD10	-0.2515	0	5	0	0	-4.8374	12.8926
1	-2.2307	GO:0035794	M1	1	0	GO Biological Processes	19	positive regulation of mitochondrial membrane permeability	19_GO:0071840 cellular component organization or biogenesis	-2.2307	5.55373	3.89131	24367	65	270	4	1.48148	0.735233	664|3303|27113|400916	BNIP3|HSPA1A|BBC3|CHCHD10	-0.209062	0	5	0	0	-4.8374	12.8926
1	-2.20727	GO:1902108	M1	1	0	GO Biological Processes	19	regulation of mitochondrial membrane permeability involved in apoptotic process	19_GO:0071840 cellular component organization or biogenesis	-2.20727	5.46958	3.84875	24367	66	270	4	1.48148	0.735233	664|3303|27113|400916	BNIP3|HSPA1A|BBC3|CHCHD10	-0.189241	0	5	0	0	-4.8374	12.8926
1	-2.18427	GO:1905710	M1	1	0	GO Biological Processes	19	positive regulation of membrane permeability	19_GO:0065007 biological regulation	-2.18427	5.38795	3.80705	24367	67	270	4	1.48148	0.735233	664|3303|27113|400916	BNIP3|HSPA1A|BBC3|CHCHD10	-0.168023	0	5	0	0	-4.8374	12.8926
1	-4.34136	GO:0016530	M1	1	0	GO Molecular Functions	21	metallochaperone activity		-4.34136	38.6778	10.5533	24367	7	270	3	1.11111	0.637926	475|7018|10063	ATOX1|TF|COX17	-2.04672	0	6	1	1	-4.34136	38.6778
1	-2.61122	hsa05110	M1	1	0	KEGG Pathway	24	Vibrio cholerae infection		-2.61122	7.07829	4.59952	24367	51	270	4	1.48148	0.735233	9296|9550|11015|23480	ATP6V1F|ATP6V1G1|KDELR3|SEC61G	-0.485833	0	6	0	0	-4.34136	38.6778
1	-2.5802	GO:0016469	M1	1	0	GO Cellular Components	20	proton-transporting two-sector ATPase complex		-2.5802	6.94217	4.54048	24367	52	270	4	1.48148	0.735233	9296|9550|9556|84833	ATP6V1F|ATP6V1G1|ATP5MPL|ATP5MD	-0.461657	0	6	0	0	-4.34136	38.6778
1	-2.40754	R-HSA-917937	M1	1	0	Reactome Gene Sets	6	Iron uptake and transport		-2.40754	6.22401	4.21626	24367	58	270	4	1.48148	0.735233	4738|7018|9296|9550	NEDD8|TF|ATP6V1F|ATP6V1G1	-0.34139	0	6	0	0	-4.34136	38.6778
1	-2.31801	R-HSA-917977	M1	1	0	Reactome Gene Sets	6	Transferrin endocytosis and recycling		-2.31801	8.73369	4.56074	24367	31	270	3	1.11111	0.637926	7018|9296|9550	TF|ATP6V1F|ATP6V1G1	-0.273794	0	6	0	0	-4.34136	38.6778
1	-2.27885	hsa04721	M1	1	0	KEGG Pathway	24	Synaptic vesicle cycle		-2.27885	5.73004	3.97914	24367	63	270	4	1.48148	0.735233	5864|9296|9550|57030	RAB3A|ATP6V1F|ATP6V1G1|SLC17A7	-0.2515	0	6	0	0	-4.34136	38.6778
1	-2.13467	GO:0033572	M1	1	0	GO Biological Processes	19	transferrin transport	19_GO:0051179 localization	-2.13467	7.52068	4.14435	24367	36	270	3	1.11111	0.637926	7018|9296|9550	TF|ATP6V1F|ATP6V1G1	-0.141066	0	6	0	0	-4.34136	38.6778
1	-2.06928	GO:0015682	M1	1	0	GO Biological Processes	19	ferric iron transport	19_GO:0051179 localization	-2.06928	7.12485	3.99961	24367	38	270	3	1.11111	0.637926	7018|9296|9550	TF|ATP6V1F|ATP6V1G1	-0.0840675	0	6	0	0	-4.34136	38.6778
1	-2.06928	GO:0072512	M1	1	0	GO Biological Processes	19	trivalent inorganic cation transport	19_GO:0051179 localization	-2.06928	7.12485	3.99961	24367	38	270	3	1.11111	0.637926	7018|9296|9550	TF|ATP6V1F|ATP6V1G1	-0.0840675	0	6	0	0	-4.34136	38.6778
1	-2.05177	GO:0000041	M1	1	0	GO Biological Processes	19	transition metal ion transport	19_GO:0051179 localization	-2.05177	3.95825	3.35118	24367	114	270	5	1.85185	0.820469	475|7018|9296|9550|10063	ATOX1|TF|ATP6V1F|ATP6V1G1|COX17	-0.0748009	0	6	0	0	-4.34136	38.6778
1	-3.9683	GO:0042182	M1	1	0	GO Biological Processes	19	ketone catabolic process	19_GO:0008152 metabolic process	-3.9683	30.0827	9.23694	24367	9	270	3	1.11111	0.637926	874|3029|25953	CBR3|HAGH|PNKD	-1.72782	0	7	1	1	-3.9683	30.0827
1	-3.81697	GO:0010269	M1	1	0	GO Biological Processes	19	response to selenium ion	19_GO:0050896 response to stimulus	-3.81697	27.0744	8.72963	24367	10	270	3	1.11111	0.637926	2876|6415|140606	GPX1|SELENOW|SELENOM	-1.57948	0	8	1	1	-3.81697	27.0744
1	-3.56087	GO:0002674	M1	1	0	GO Biological Processes	19	negative regulation of acute inflammatory response	19_GO:0048519 negative regulation of biological process	-3.56087	22.562	7.90822	24367	12	270	3	1.11111	0.637926	2950|5468|55829	GSTP1|PPARG|SELENOS	-1.34087	0	8	0	0	-3.81697	27.0744
1	-2.54668	GO:0016209	M1	1	0	GO Molecular Functions	21	antioxidant activity		-2.54668	5.18668	4.14092	24367	87	270	5	1.85185	0.820469	2876|2950|3240|6415|55829	GPX1|GSTP1|HP|SELENOW|SELENOS	-0.437093	0	8	0	0	-3.81697	27.0744
1	-2.23393	GO:0098869	M1	1	0	GO Biological Processes	19	cellular oxidant detoxification	19_GO:0098754 detoxification	-2.23393	4.38098	3.63976	24367	103	270	5	1.85185	0.820469	2876|2950|3240|6415|55829	GPX1|GSTP1|HP|SELENOW|SELENOS	-0.210484	0	8	0	0	-3.81697	27.0744
1	-2.10147	R-HSA-3299685	M1	1	0	Reactome Gene Sets	6	Detoxification of Reactive Oxygen Species		-2.10147	7.31742	4.07063	24367	37	270	3	1.11111	0.637926	475|2876|2950	ATOX1|GPX1|GSTP1	-0.109557	0	8	0	0	-3.81697	27.0744
1	-2.05177	GO:1990748	M1	1	0	GO Biological Processes	19	cellular detoxification	19_GO:0098754 detoxification	-2.05177	3.95825	3.35118	24367	114	270	5	1.85185	0.820469	2876|2950|3240|6415|55829	GPX1|GSTP1|HP|SELENOW|SELENOS	-0.0748009	0	8	0	0	-3.81697	27.0744
1	-3.56087	GO:0000185	M1	1	0	GO Biological Processes	19	activation of MAPKKK activity	19_GO:0048518 positive regulation of biological process	-3.56087	22.562	7.90822	24367	12	270	3	1.11111	0.637926	1647|4616|11184	GADD45A|GADD45B|MAP4K1	-1.34087	0	9	1	1	-3.56087	22.562
1	-2.61351	GO:0071900	M1	1	0	GO Biological Processes	19	regulation of protein serine/threonine kinase activity	19_GO:0008152 metabolic process	-2.61351	2.39294	3.4253	24367	528	270	14	5.18519	1.34939	1647|2950|3315|4282|4616|7018|7040|9518|10636|11184|25994|29950|60370|376497	GADD45A|GSTP1|HSPB1|MIF|GADD45B|TF|TGFB1|GDF15|RGS14|MAP4K1|HIGD1A|SERTAD1|AVPI1|SLC27A1	-0.485833	0	9	0	0	-3.56087	22.562
1	-2.5259	GO:0045860	M1	1	0	GO Biological Processes	19	positive regulation of protein kinase activity	19_GO:0048518 positive regulation of biological process	-2.5259	2.33977	3.33261	24367	540	270	14	5.18519	1.34939	152|1636|1647|1942|4282|4616|7018|7040|9094|9518|11184|25994|60370|376497	ADRA2C|ACE|GADD45A|EFNA1|MIF|GADD45B|TF|TGFB1|UNC119|GDF15|MAP4K1|HIGD1A|AVPI1|SLC27A1	-0.427244	0	9	0	0	-3.56087	22.562
1	-2.28728	GO:0071902	M1	1	0	GO Biological Processes	19	positive regulation of protein serine/threonine kinase activity	19_GO:0048518 positive regulation of biological process	-2.28728	2.63114	3.22039	24367	343	270	10	3.7037	1.14932	1647|4282|4616|7018|7040|9518|11184|25994|60370|376497	GADD45A|MIF|GADD45B|TF|TGFB1|GDF15|MAP4K1|HIGD1A|AVPI1|SLC27A1	-0.252783	0	9	0	0	-3.56087	22.562
1	-2.2786	GO:0043405	M1	1	0	GO Biological Processes	19	regulation of MAP kinase activity	19_GO:0023052 signaling	-2.2786	2.62349	3.21003	24367	344	270	10	3.7037	1.14932	1647|2950|4282|4616|7018|7040|9518|10636|11184|60370	GADD45A|GSTP1|MIF|GADD45B|TF|TGFB1|GDF15|RGS14|MAP4K1|AVPI1	-0.2515	0	9	0	0	-3.56087	22.562
1	-2.13945	hsa04115	M1	1	0	KEGG Pathway	24	p53 signaling pathway		-2.13945	5.23178	3.7261	24367	69	270	4	1.48148	0.735233	1647|4616|27113|51246	GADD45A|GADD45B|BBC3|SHISA5	-0.142432	0	9	0	0	-3.56087	22.562
1	-2.05392	GO:0033674	M1	1	0	GO Biological Processes	19	positive regulation of kinase activity	19_GO:0048518 positive regulation of biological process	-2.05392	2.06113	2.81659	24367	613	270	14	5.18519	1.34939	152|1636|1647|1942|4282|4616|7018|7040|9094|9518|11184|25994|60370|376497	ADRA2C|ACE|GADD45A|EFNA1|MIF|GADD45B|TF|TGFB1|UNC119|GDF15|MAP4K1|HIGD1A|AVPI1|SLC27A1	-0.0748009	0	9	0	0	-3.56087	22.562
1	-2.04564	GO:0043410	M1	1	0	GO Biological Processes	19	positive regulation of MAPK cascade	19_GO:0048518 positive regulation of biological process	-2.04564	2.12541	2.83105	24367	552	270	13	4.81481	1.30284	152|1647|1652|1942|4282|4616|7018|7040|9518|10268|11184|60370|338557	ADRA2C|GADD45A|DDT|EFNA1|MIF|GADD45B|TF|TGFB1|GDF15|RAMP3|MAP4K1|AVPI1|FFAR4	-0.0735464	0	9	0	0	-3.56087	22.562
1	-2.03088	GO:0043406	M1	1	0	GO Biological Processes	19	positive regulation of MAP kinase activity	19_GO:0048518 positive regulation of biological process	-2.03088	2.74519	3.0121	24367	263	270	8	2.96296	1.03193	1647|4282|4616|7018|7040|9518|11184|60370	GADD45A|MIF|GADD45B|TF|TGFB1|GDF15|MAP4K1|AVPI1	-0.0666768	0	9	0	0	-3.56087	22.562
1	-3.46168	GO:0051117	M1	1	0	GO Molecular Functions	21	ATPase binding		-3.46168	6.4463	5.29276	24367	84	270	6	2.22222	0.897082	475|5864|6271|9550|27113|55829	ATOX1|RAB3A|S100A1|ATP6V1G1|BBC3|SELENOS	-1.24452	0	10	1	1	-3.46168	6.4463
1	-3.35276	GO:0005902	M1	1	0	GO Cellular Components	20	microvillus		-3.35276	6.15328	5.12628	24367	88	270	6	2.22222	0.897082	362|768|1515|7040|51181|83715	AQP5|CA9|CTSV|TGFB1|DCXR|ESPN	-1.13843	0	11	1	1	-3.35276	6.15328
1	-3.33193	GO:1902600	M1	1	0	GO Biological Processes	19	proton transmembrane transport	19_GO:0051179 localization	-3.33193	4.4567	4.6726	24367	162	270	8	2.96296	1.03193	1340|1528|9296|9550|10063|56901|57030|347741	COX6B1|CYB5A|ATP6V1F|ATP6V1G1|COX17|NDUFA4L2|SLC17A7|OTOP3	-1.12321	0	12	1	1	-3.33193	11.281
1	-2.63976	GO:0004129	M1	1	0	GO Molecular Functions	21	cytochrome-c oxidase activity		-2.63976	11.281	5.33393	24367	24	270	3	1.11111	0.637926	1340|1528|56901	COX6B1|CYB5A|NDUFA4L2	-0.502732	0	12	0	0	-3.33193	11.281
1	-2.63976	GO:0015002	M1	1	0	GO Molecular Functions	21	heme-copper terminal oxidase activity		-2.63976	11.281	5.33393	24367	24	270	3	1.11111	0.637926	1340|1528|56901	COX6B1|CYB5A|NDUFA4L2	-0.502732	0	12	0	0	-3.33193	11.281
1	-2.63976	GO:0016676	M1	1	0	GO Molecular Functions	21	oxidoreductase activity, acting on a heme group of donors, oxygen as acceptor		-2.63976	11.281	5.33393	24367	24	270	3	1.11111	0.637926	1340|1528|56901	COX6B1|CYB5A|NDUFA4L2	-0.502732	0	12	0	0	-3.33193	11.281
1	-2.62181	GO:0098662	M1	1	0	GO Biological Processes	19	inorganic cation transmembrane transport	19_GO:0051179 localization	-2.62181	2.11795	3.33009	24367	767	270	18	6.66667	1.51807	302|475|1340|1528|2281|6271|7018|9296|9550|10063|10268|26251|53827|56901|57030|57165|157855|347741	ANXA2|ATOX1|COX6B1|CYB5A|FKBP1B|S100A1|TF|ATP6V1F|ATP6V1G1|COX17|RAMP3|KCNG2|FXYD5|NDUFA4L2|SLC17A7|GJC2|KCNU1|OTOP3	-0.489477	0	12	0	0	-3.33193	11.281
1	-2.58779	GO:0016675	M1	1	0	GO Molecular Functions	21	oxidoreductase activity, acting on a heme group of donors		-2.58779	10.8298	5.20509	24367	25	270	3	1.11111	0.637926	1340|1528|56901	COX6B1|CYB5A|NDUFA4L2	-0.466974	0	12	0	0	-3.33193	11.281
1	-2.47828	GO:0015078	M1	1	0	GO Molecular Functions	21	proton transmembrane transporter activity		-2.47828	4.1653	3.83036	24367	130	270	6	2.22222	0.897082	1340|1528|9296|9550|56901|347741	COX6B1|CYB5A|ATP6V1F|ATP6V1G1|NDUFA4L2|OTOP3	-0.392976	0	12	0	0	-3.33193	11.281
1	-2.165	GO:0009055	M1	1	0	GO Molecular Functions	21	electron transfer activity		-2.165	4.2172	3.53035	24367	107	270	5	1.85185	0.820469	1340|1528|10975|29796|56901	COX6B1|CYB5A|UQCR11|UQCR10|NDUFA4L2	-0.1576	0	12	0	0	-3.33193	11.281
1	-3.25598	GO:0006122	M1	1	0	GO Biological Processes	19	mitochondrial electron transport, ubiquinol to cytochrome c	19_GO:0008152 metabolic process	-3.25598	18.0496	6.99175	24367	15	270	3	1.11111	0.637926	10975|29796|440567	UQCR11|UQCR10|UQCRHL	-1.05553	0	13	1	1	-3.25598	18.0496
1	-3.22984	GO:0070069	M1	1	0	GO Cellular Components	20	cytochrome complex		-3.22984	10.3141	5.83683	24367	35	270	4	1.48148	0.735233	1340|29796|56901|440567	COX6B1|UQCR10|NDUFA4L2|UQCRHL	-1.03212	0	13	0	0	-3.25598	18.0496
1	-2.54668	GO:0009060	M1	1	0	GO Biological Processes	19	aerobic respiration	19_GO:0008152 metabolic process	-2.54668	5.18668	4.14092	24367	87	270	5	1.85185	0.820469	664|1340|2647|29796|440567	BNIP3|COX6B1|BLOC1S1|UQCR10|UQCRHL	-0.437093	0	13	0	0	-3.25598	18.0496
1	-3.25598	GO:0042559	M1	1	0	GO Biological Processes	19	pteridine-containing compound biosynthetic process	19_GO:0008152 metabolic process	-3.25598	18.0496	6.99175	24367	15	270	3	1.11111	0.637926	5092|10588|84105	PCBD1|MTHFS|PCBD2	-1.05553	0	14	1	1	-3.25598	18.0496
1	-2.53809	GO:0034311	M1	1	0	GO Biological Processes	19	diol metabolic process	19_GO:0008152 metabolic process	-2.53809	10.4132	5.08334	24367	26	270	3	1.11111	0.637926	5092|8612|84105	PCBD1|PLPP2|PCBD2	-0.435091	0	14	0	0	-3.25598	18.0496
1	-2.16894	GO:0042558	M1	1	0	GO Biological Processes	19	pteridine-containing compound metabolic process	19_GO:0008152 metabolic process	-2.16894	7.73556	4.22096	24367	35	270	3	1.11111	0.637926	5092|10588|84105	PCBD1|MTHFS|PCBD2	-0.15979	0	14	0	0	-3.25598	18.0496
1	-3.0886	GO:0060965	M1	1	0	GO Biological Processes	19	negative regulation of gene silencing by miRNA	19_GO:0048519 negative regulation of biological process	-3.0886	15.9261	6.51651	24367	17	270	3	1.11111	0.637926	5468|7040|144233	PPARG|TGFB1|BCDIN3D	-0.89894	0	15	1	1	-3.0886	15.9261
1	-3.00678	GO:0060969	M1	1	0	GO Biological Processes	19	negative regulation of gene silencing	19_GO:0048519 negative regulation of biological process	-3.00678	9.02481	5.37667	24367	40	270	4	1.48148	0.735233	3006|5468|7040|144233	H1-2|PPARG|TGFB1|BCDIN3D	-0.825038	0	15	0	0	-3.0886	15.9261
1	-2.87487	GO:0060149	M1	1	0	GO Biological Processes	19	negative regulation of posttranscriptional gene silencing	19_GO:0048519 negative regulation of biological process	-2.87487	13.5372	5.93726	24367	20	270	3	1.11111	0.637926	5468|7040|144233	PPARG|TGFB1|BCDIN3D	-0.708552	0	15	0	0	-3.0886	15.9261
1	-2.87487	GO:0060967	M1	1	0	GO Biological Processes	19	negative regulation of gene silencing by RNA	19_GO:0048519 negative regulation of biological process	-2.87487	13.5372	5.93726	24367	20	270	3	1.11111	0.637926	5468|7040|144233	PPARG|TGFB1|BCDIN3D	-0.708552	0	15	0	0	-3.0886	15.9261
1	-2.69421	GO:0032799	M1	1	0	GO Biological Processes	19	low-density lipoprotein receptor particle metabolic process	19_GO:0008152 metabolic process	-2.69421	11.7715	5.47062	24367	23	270	3	1.11111	0.637926	302|5468|10330	ANXA2|PPARG|CNPY2	-0.545213	0	15	0	0	-3.0886	15.9261
1	-2.44479	GO:0036296	M1	1	0	GO Biological Processes	19	response to increased oxygen levels	19_GO:0050896 response to stimulus	-2.44479	9.66944	4.8586	24367	28	270	3	1.11111	0.637926	664|5468|9550	BNIP3|PPARG|ATP6V1G1	-0.369282	0	15	0	0	-3.0886	15.9261
1	-2.06928	GO:0005504	M1	1	0	GO Molecular Functions	21	fatty acid binding		-2.06928	7.12485	3.99961	24367	38	270	3	1.11111	0.637926	5468|5730|338557	PPARG|PTGDS|FFAR4	-0.0840675	0	15	0	0	-3.0886	15.9261
1	-3.02245	GO:0051187	M1	1	0	GO Biological Processes	19	cofactor catabolic process	19_GO:0008152 metabolic process	-3.02245	6.63589	4.92624	24367	68	270	5	1.85185	0.820469	645|874|2876|3240|10588	BLVRB|CBR3|GPX1|HP|MTHFS	-0.835449	0	16	1	1	-3.02245	6.63589
1	-2.46046	GO:0051186	M1	1	0	GO Biological Processes	19	cofactor metabolic process	19_GO:0008152 metabolic process	-2.46046	2.22286	3.23499	24367	609	270	15	5.55556	1.39402	230|645|706|874|1528|2876|2950|3029|3240|5092|10588|51181|51647|84105|84693	ALDOC|BLVRB|TSPO|CBR3|CYB5A|GPX1|GSTP1|HAGH|HP|PCBD1|MTHFS|DCXR|CIAO2B|PCBD2|MCEE	-0.380832	0	16	0	0	-3.02245	6.63589
1	-3.01298	GO:0008320	M1	1	0	GO Molecular Functions	21	protein transmembrane transporter activity		-3.01298	15.0414	6.30808	24367	18	270	3	1.11111	0.637926	23480|54543|388552	SEC61G|TOMM7|BLOC1S3	-0.828613	0	17	1	1	-3.01298	15.0414
1	-2.87487	GO:0008565	M1	1	0	GO Molecular Functions	21	protein transporter activity		-2.87487	13.5372	5.93726	24367	20	270	3	1.11111	0.637926	23480|54543|388552	SEC61G|TOMM7|BLOC1S3	-0.708552	0	17	0	0	-3.01298	15.0414
1	-2.87487	GO:0022884	M1	1	0	GO Molecular Functions	21	macromolecule transmembrane transporter activity		-2.87487	13.5372	5.93726	24367	20	270	3	1.11111	0.637926	23480|54543|388552	SEC61G|TOMM7|BLOC1S3	-0.708552	0	17	0	0	-3.01298	15.0414
1	-2.61122	GO:0033059	M1	1	0	GO Biological Processes	19	cellular pigmentation	19_GO:0043473 pigmentation	-2.61122	7.07829	4.59952	24367	51	270	4	1.48148	0.735233	2647|64284|79090|388552	BLOC1S1|RAB17|TRAPPC6A|BLOC1S3	-0.485833	0	17	0	0	-3.01298	15.0414
1	-2.53809	GO:0032438	M1	1	0	GO Biological Processes	19	melanosome organization	19_GO:0043473 pigmentation	-2.53809	10.4132	5.08334	24367	26	270	3	1.11111	0.637926	2647|79090|388552	BLOC1S1|TRAPPC6A|BLOC1S3	-0.435091	0	17	0	0	-3.01298	15.0414
1	-2.49047	GO:0048753	M1	1	0	GO Biological Processes	19	pigment granule organization	19_GO:0043473 pigmentation	-2.49047	10.0276	4.96804	24367	27	270	3	1.11111	0.637926	2647|79090|388552	BLOC1S1|TRAPPC6A|BLOC1S3	-0.400379	0	17	0	0	-3.01298	15.0414
1	-2.31801	GO:1904680	M1	1	0	GO Molecular Functions	21	peptide transmembrane transporter activity		-2.31801	8.73369	4.56074	24367	31	270	3	1.11111	0.637926	23480|54543|388552	SEC61G|TOMM7|BLOC1S3	-0.273794	0	17	0	0	-3.01298	15.0414
1	-2.78203	GO:2000377	M1	1	0	GO Biological Processes	19	regulation of reactive oxygen species metabolic process	19_GO:0008152 metabolic process	-2.78203	3.6649	3.97528	24367	197	270	8	2.96296	1.03193	664|706|1647|2950|3240|7040|55829|140823	BNIP3|TSPO|GADD45A|GSTP1|HP|TGFB1|SELENOS|ROMO1	-0.62322	0	18	1	1	-2.78203	4.38098
1	-2.7172	GO:0006979	M1	1	0	GO Biological Processes	19	response to oxidative stress	19_GO:0050896 response to stimulus	-2.7172	2.56163	3.57127	24367	458	270	13	4.81481	1.30284	475|664|2281|2876|2950|3240|3303|3315|4710|10636|55829|84557|140823	ATOX1|BNIP3|FKBP1B|GPX1|GSTP1|HP|HSPA1A|HSPB1|NDUFB4|RGS14|SELENOS|MAP1LC3A|ROMO1	-0.56405	0	18	0	0	-2.78203	4.38098
1	-2.47676	GO:0009617	M1	1	0	GO Biological Processes	19	response to bacterium	19_GO:0051704 multi-organism process	-2.47676	2.10455	3.20507	24367	729	270	17	6.2963	1.47822	664|706|1051|2876|2950|3240|3726|4282|5836|6170|6223|7018|7040|7056|8346|55829|140823	BNIP3|TSPO|CEBPB|GPX1|GSTP1|HP|JUNB|MIF|PYGL|RPL39|RPS19|TF|TGFB1|THBD|H2BC10|SELENOS|ROMO1	-0.392976	0	18	0	0	-2.78203	4.38098
1	-2.31771	GO:0072593	M1	1	0	GO Biological Processes	19	reactive oxygen species metabolic process	19_GO:0008152 metabolic process	-2.31771	2.83998	3.31322	24367	286	270	9	3.33333	1.09244	664|706|1647|2876|2950|3240|7040|55829|140823	BNIP3|TSPO|GADD45A|GPX1|GSTP1|HP|TGFB1|SELENOS|ROMO1	-0.273794	0	18	0	0	-2.78203	4.38098
1	-2.23393	GO:2000379	M1	1	0	GO Biological Processes	19	positive regulation of reactive oxygen species metabolic process	19_GO:0048518 positive regulation of biological process	-2.23393	4.38098	3.63976	24367	103	270	5	1.85185	0.820469	706|1647|2950|7040|140823	TSPO|GADD45A|GSTP1|TGFB1|ROMO1	-0.210484	0	18	0	0	-2.78203	4.38098
1	-2.74267	GO:0070169	M1	1	0	GO Biological Processes	19	positive regulation of biomineral tissue development	19_GO:0048518 positive regulation of biological process	-2.74267	7.68069	4.85267	24367	47	270	4	1.48148	0.735233	1051|7040|51374|116039	CEBPB|TGFB1|ATRAID|OSR2	-0.586339	0	19	1	1	-2.74267	7.73556
1	-2.44189	GO:0045778	M1	1	0	GO Biological Processes	19	positive regulation of ossification	19_GO:0048518 positive regulation of biological process	-2.44189	4.90479	3.97196	24367	92	270	5	1.85185	0.820469	1051|7040|51374|116039|338557	CEBPB|TGFB1|ATRAID|OSR2|FFAR4	-0.368424	0	19	0	0	-2.74267	7.73556
1	-2.40189	GO:0070167	M1	1	0	GO Biological Processes	19	regulation of biomineral tissue development	19_GO:0032502 developmental process	-2.40189	4.80043	3.90776	24367	94	270	5	1.85185	0.820469	1051|4256|7040|51374|116039	CEBPB|MGP|TGFB1|ATRAID|OSR2	-0.339502	0	19	0	0	-2.74267	7.73556
1	-2.21463	GO:0001503	M1	1	0	GO Biological Processes	19	ossification	19_GO:0032501 multicellular organismal process	-2.21463	2.43316	3.09018	24367	408	270	11	4.07407	1.2031	1051|3726|4256|6169|6209|7040|51374|64096|81621|116039|338557	CEBPB|JUNB|MGP|RPL38|RPS15|TGFB1|ATRAID|GFRA4|KAZALD1|OSR2|FFAR4	-0.194803	0	19	0	0	-2.74267	7.73556
1	-2.16894	GO:0033687	M1	1	0	GO Biological Processes	19	osteoblast proliferation	19_GO:0008283 cell proliferation	-2.16894	7.73556	4.22096	24367	35	270	3	1.11111	0.637926	3726|51374|116039	JUNB|ATRAID|OSR2	-0.15979	0	19	0	0	-2.74267	7.73556
1	-2.04858	GO:0030278	M1	1	0	GO Biological Processes	19	regulation of ossification	19_GO:0032501 multicellular organismal process	-2.04858	3.02267	3.10856	24367	209	270	7	2.59259	0.967122	1051|4256|7040|51374|64096|116039|338557	CEBPB|MGP|TGFB1|ATRAID|GFRA4|OSR2|FFAR4	-0.0735464	0	19	0	0	-2.74267	7.73556
1	-2.03803	GO:0030501	M1	1	0	GO Biological Processes	19	positive regulation of bone mineralization	19_GO:0048518 positive regulation of biological process	-2.03803	6.94217	3.93112	24367	39	270	3	1.11111	0.637926	7040|51374|116039	TGFB1|ATRAID|OSR2	-0.0691506	0	19	0	0	-2.74267	7.73556
1	-2.71548	GO:0031400	M1	1	0	GO Biological Processes	19	negative regulation of protein modification process	19_GO:0048519 negative regulation of biological process	-2.71548	2.28838	3.47095	24367	631	270	16	5.92593	1.43692	706|1647|1942|2281|2950|3303|3315|4616|7040|10636|57447|64081|84152|84681|94274|150678	TSPO|GADD45A|EFNA1|FKBP1B|GSTP1|HSPA1A|HSPB1|GADD45B|TGFB1|RGS14|NDRG2|PBLD|PPP1R1B|HINT2|PPP1R14A|COPS9	-0.56405	0	20	1	1	-2.71548	2.28838
1	-2.14912	GO:0045936	M1	1	0	GO Biological Processes	19	negative regulation of phosphate metabolic process	19_GO:0048519 negative regulation of biological process	-2.14912	2.11637	2.9233	24367	597	270	14	5.18519	1.34939	706|1647|1942|2281|2950|3315|4616|7040|10636|57447|64081|84152|94274|376497	TSPO|GADD45A|EFNA1|FKBP1B|GSTP1|HSPB1|GADD45B|TGFB1|RGS14|NDRG2|PBLD|PPP1R1B|PPP1R14A|SLC27A1	-0.146948	0	20	0	0	-2.71548	2.28838
1	-2.14305	GO:0010563	M1	1	0	GO Biological Processes	19	negative regulation of phosphorus metabolic process	19_GO:0048519 negative regulation of biological process	-2.14305	2.11283	2.91654	24367	598	270	14	5.18519	1.34939	706|1647|1942|2281|2950|3315|4616|7040|10636|57447|64081|84152|94274|376497	TSPO|GADD45A|EFNA1|FKBP1B|GSTP1|HSPB1|GADD45B|TGFB1|RGS14|NDRG2|PBLD|PPP1R1B|PPP1R14A|SLC27A1	-0.142598	0	20	0	0	-2.71548	2.28838
1	-2.55872	GO:0016853	M1	1	0	GO Molecular Functions	21	isomerase activity		-2.55872	3.76034	3.80024	24367	168	270	7	2.59259	0.967122	1652|2281|4282|5730|64081|84693|285755	DDT|FKBP1B|MIF|PTGDS|PBLD|MCEE|PPIL6	-0.44243	0	21	1	1	-2.55872	3.76034
1	-2.5557	GO:0090596	M1	1	0	GO Biological Processes	19	sensory organ morphogenesis	19_GO:0032502 developmental process	-2.5557	3.08834	3.60435	24367	263	270	9	3.33333	1.09244	362|5309|5950|6169|7483|7545|113246|116039|259236	AQP5|PITX3|RBP4|RPL38|WNT9A|ZIC1|C12orf57|OSR2|TMIE	-0.441654	0	22	1	1	-2.5557	3.95825
1	-2.05177	GO:0048593	M1	1	0	GO Biological Processes	19	camera-type eye morphogenesis	19_GO:0032502 developmental process	-2.05177	3.95825	3.35118	24367	114	270	5	1.85185	0.820469	362|5309|5950|7483|113246	AQP5|PITX3|RBP4|WNT9A|C12orf57	-0.0748009	0	22	0	0	-2.5557	3.95825
1	-2.54438	GO:0032680	M1	1	0	GO Biological Processes	19	regulation of tumor necrosis factor production	19_GO:0032501 multicellular organismal process	-2.54438	3.73809	3.78089	24367	169	270	7	2.59259	0.967122	706|1652|2950|3315|4282|55829|114900	TSPO|DDT|GSTP1|HSPB1|MIF|SELENOS|C1QTNF4	-0.436997	0	23	1	1	-2.54438	6.76861
1	-2.50201	GO:1903555	M1	1	0	GO Biological Processes	19	regulation of tumor necrosis factor superfamily cytokine production	19_GO:0032501 multicellular organismal process	-2.50201	3.67289	3.7237	24367	172	270	7	2.59259	0.967122	706|1652|2950|3315|4282|55829|114900	TSPO|DDT|GSTP1|HSPB1|MIF|SELENOS|C1QTNF4	-0.407653	0	23	0	0	-2.54438	6.76861
1	-2.48809	GO:0032640	M1	1	0	GO Biological Processes	19	tumor necrosis factor production	19_GO:0032501 multicellular organismal process	-2.48809	3.65166	3.70493	24367	173	270	7	2.59259	0.967122	706|1652|2950|3315|4282|55829|114900	TSPO|DDT|GSTP1|HSPB1|MIF|SELENOS|C1QTNF4	-0.400113	0	23	0	0	-2.54438	6.76861
1	-2.45007	GO:0032103	M1	1	0	GO Biological Processes	19	positive regulation of response to external stimulus	19_GO:0048518 positive regulation of biological process	-2.45007	2.77687	3.41353	24367	325	270	10	3.7037	1.14932	1051|1652|2281|3315|4282|6223|7040|7056|27190|84818	CEBPB|DDT|FKBP1B|HSPB1|MIF|RPS19|TGFB1|THBD|IL17B|IL17RC	-0.372506	0	23	0	0	-2.54438	6.76861
1	-2.42008	GO:0071706	M1	1	0	GO Biological Processes	19	tumor necrosis factor superfamily cytokine production	19_GO:0032501 multicellular organismal process	-2.42008	3.54908	3.61308	24367	178	270	7	2.59259	0.967122	706|1652|2950|3315|4282|55829|114900	TSPO|DDT|GSTP1|HSPB1|MIF|SELENOS|C1QTNF4	-0.350671	0	23	0	0	-2.54438	6.76861
1	-2.01952	GO:0032102	M1	1	0	GO Biological Processes	19	negative regulation of response to external stimulus	19_GO:0048519 negative regulation of biological process	-2.01952	2.40022	2.89639	24367	376	270	10	3.7037	1.14932	928|1652|2876|2950|4282|5468|6223|7056|55829|338557	CD9|DDT|GPX1|GSTP1|MIF|PPARG|RPS19|THBD|SELENOS|FFAR4	-0.0601492	0	23	0	0	-2.54438	6.76861
1	-2.00769	GO:1905521	M1	1	0	GO Biological Processes	19	regulation of macrophage migration	19_GO:0040011 locomotion	-2.00769	6.76861	3.865	24367	40	270	3	1.11111	0.637926	928|1652|4282	CD9|DDT|MIF	-0.0514416	0	23	0	0	-2.54438	6.76861
1	-2.40091	GO:0005520	M1	1	0	GO Molecular Functions	21	insulin-like growth factor binding		-2.40091	9.33602	4.75453	24367	29	270	3	1.11111	0.637926	3485|81621|347252	IGFBP2|KAZALD1|IGFBPL1	-0.339502	0	24	1	1	-2.40091	9.33602
1	-2.35967	GO:0010035	M1	1	0	GO Biological Processes	19	response to inorganic substance	19_GO:0050896 response to stimulus	-2.35967	2.2402	3.15434	24367	564	270	14	5.18519	1.34939	664|706|928|1528|2281|2876|3240|3485|3726|6415|7018|51760|84557|140606	BNIP3|TSPO|CD9|CYB5A|FKBP1B|GPX1|HP|IGFBP2|JUNB|SELENOW|TF|SYT17|MAP1LC3A|SELENOM	-0.300247	0	25	1	1	-2.35967	3.17456
1	-2.15984	GO:0031099	M1	1	0	GO Biological Processes	19	regeneration	19_GO:0032502 developmental process	-2.15984	3.17456	3.26039	24367	199	270	7	2.59259	0.967122	706|928|1051|2281|2876|2950|5468	TSPO|CD9|CEBPB|FKBP1B|GPX1|GSTP1|PPARG	-0.155517	0	25	0	0	-2.35967	3.17456
1	-2.15943	GO:0009991	M1	1	0	GO Biological Processes	19	response to extracellular stimulus	19_GO:0050896 response to stimulus	-2.15943	2.19705	2.96065	24367	534	270	13	4.81481	1.30284	664|706|1515|2281|2642|2950|3485|5468|6223|9518|25994|27344|84557	BNIP3|TSPO|CTSV|FKBP1B|GCGR|GSTP1|IGFBP2|PPARG|RPS19|GDF15|HIGD1A|PCSK1N|MAP1LC3A	-0.155517	0	25	0	0	-2.35967	3.17456
1	-2.31801	GO:0014072	M1	1	0	GO Biological Processes	19	response to isoquinoline alkaloid	19_GO:0050896 response to stimulus	-2.31801	8.73369	4.56074	24367	31	270	3	1.11111	0.637926	5309|84152|84557	PITX3|PPP1R1B|MAP1LC3A	-0.273794	0	26	1	1	-2.31801	8.73369
1	-2.31801	GO:0043278	M1	1	0	GO Biological Processes	19	response to morphine	19_GO:0050896 response to stimulus	-2.31801	8.73369	4.56074	24367	31	270	3	1.11111	0.637926	5309|84152|84557	PITX3|PPP1R1B|MAP1LC3A	-0.273794	0	26	0	0	-2.31801	8.73369
1	-2.29829	GO:0009410	M1	1	0	GO Biological Processes	19	response to xenobiotic stimulus	19_GO:0050896 response to stimulus	-2.29829	2.82025	3.28929	24367	288	270	9	3.33333	1.09244	670|874|2876|2950|5309|5468|84152|84557|134147	BPHL|CBR3|GPX1|GSTP1|PITX3|PPARG|PPP1R1B|MAP1LC3A|CMBL	-0.260058	0	26	0	0	-2.31801	8.73369
1	-2.17293	GO:0005759	M1	1	0	GO Cellular Components	20	mitochondrial matrix		-2.17293	2.29444	3.00603	24367	472	270	12	4.44444	1.25417	593|2647|2876|3029|4701|9553|10588|64968|84300|84693|122704|135154	BCKDHA|BLOC1S1|GPX1|HAGH|NDUFA7|MRPL33|MTHFS|MRPS6|UQCC2|MCEE|MRPL52|SDHAF4	-0.160248	0	27	1	1	-2.17293	2.29444
1	-2.13945	GO:0015909	M1	1	0	GO Biological Processes	19	long-chain fatty acid transport	19_GO:0051179 localization	-2.13945	5.23178	3.7261	24367	69	270	4	1.48148	0.735233	1636|4282|5468|376497	ACE|MIF|PPARG|SLC27A1	-0.142432	0	28	1	1	-2.13945	5.23178
1	-2.13467	GO:0002385	M1	1	0	GO Biological Processes	19	mucosal immune response	19_GO:0002376 immune system process	-2.13467	7.52068	4.14435	24367	36	270	3	1.11111	0.637926	6170|8346|64284	RPL39|H2BC10|RAB17	-0.141066	0	29	1	1	-2.13467	7.52068
1	-2.05429	GO:0061844	M1	1	0	GO Biological Processes	19	antimicrobial humoral immune response mediated by antimicrobial peptide	19_GO:0051704 multi-organism process	-2.05429	4.9451	3.57325	24367	73	270	4	1.48148	0.735233	6170|6223|8346|140823	RPL39|RPS19|H2BC10|ROMO1	-0.0748009	0	29	0	0	-2.13467	7.52068
1	-2.03803	GO:0002251	M1	1	0	GO Biological Processes	19	organ or tissue specific immune response	19_GO:0002376 immune system process	-2.03803	6.94217	3.93112	24367	39	270	3	1.11111	0.637926	6170|8346|64284	RPL39|H2BC10|RAB17	-0.0691506	0	29	0	0	-2.13467	7.52068
1	-2.09068	GO:0050769	M1	1	0	GO Biological Processes	19	positive regulation of neurogenesis	19_GO:0048518 positive regulation of biological process	-2.09068	2.23756	2.91096	24367	484	270	12	4.44444	1.25417	152|706|2281|5121|5468|7040|10636|51188|51330|51760|55079|57165	ADRA2C|TSPO|FKBP1B|PCP4|PPARG|TGFB1|RGS14|SS18L2|TNFRSF12A|SYT17|FEZF2|GJC2	-0.100452	0	30	1	1	-2.09068	2.73479
1	-2.04564	GO:0051962	M1	1	0	GO Biological Processes	19	positive regulation of nervous system development	19_GO:0048518 positive regulation of biological process	-2.04564	2.12541	2.83105	24367	552	270	13	4.81481	1.30284	152|706|2281|5121|5309|5468|7040|10636|51188|51330|51760|55079|57165	ADRA2C|TSPO|FKBP1B|PCP4|PITX3|PPARG|TGFB1|RGS14|SS18L2|TNFRSF12A|SYT17|FEZF2|GJC2	-0.0735464	0	30	0	0	-2.09068	2.73479
1	-2.02156	GO:0015850	M1	1	0	GO Biological Processes	19	organic hydroxy compound transport	19_GO:0051179 localization	-2.02156	2.73479	2.9999	24367	264	270	8	2.96296	1.03193	152|302|706|5468|5864|5950|51760|140606	ADRA2C|ANXA2|TSPO|PPARG|RAB3A|RBP4|SYT17|SELENOM	-0.0601492	0	30	0	0	-2.09068	2.73479
1	-2.03387	GO:0042440	M1	1	0	GO Biological Processes	19	pigment metabolic process	19_GO:0008152 metabolic process	-2.03387	4.87828	3.53677	24367	74	270	4	1.48148	0.735233	353|645|706|1652	APRT|BLVRB|TSPO|DDT	-0.0666768	0	31	1	1	-2.03387	4.87828
1	-2.03077	GO:0007610	M1	1	0	GO Biological Processes	19	behavior	19_GO:0007610 behavior	-2.03077	2.04777	2.79042	24367	617	270	14	5.18519	1.34939	152|353|706|1051|5309|5730|7545|9518|10636|55079|57030|83715|84152|113246	ADRA2C|APRT|TSPO|CEBPB|PITX3|PTGDS|ZIC1|GDF15|RGS14|FEZF2|SLC17A7|ESPN|PPP1R1B|C12orf57	-0.0666768	0	32	1	1	-2.03077	2.04777
1	-2.02036	GO:0042277	M1	1	0	GO Molecular Functions	21	peptide binding		-2.02036	2.54619	2.94246	24367	319	270	9	3.33333	1.09244	1515|2217|2642|2950|5468|10268|11015|285755|344758	CTSV|FCGRT|GCGR|GSTP1|PPARG|RAMP3|KDELR3|PPIL6|GPR149	-0.0601492	0	33	1	1	-2.02036	2.54619
1	-2.00769	hsa04216	M1	1	0	KEGG Pathway	24	Ferroptosis		-2.00769	6.76861	3.865	24367	40	270	3	1.11111	0.637926	6303|7018|84557	SAT1|TF|MAP1LC3A	-0.0514416	0	34	1	1	-2.00769	6.76861
1	-2.0038	GO:0034774	M1	1	0	GO Cellular Components	20	secretory granule lumen		-2.0038	2.53032	2.9215	24367	321	270	9	3.33333	1.09244	230|302|353|2950|3240|4282|5836|7018|7040	ALDOC|ANXA2|APRT|GSTP1|HP|MIF|PYGL|TF|TGFB1	-0.0491088	0	35	1	1	-2.0038	2.53032

## Sheet: Supplementary Table  4
Supplementary Table 4: RNA-seq analysis of mouse KP1 SCLC cells 24 hours after irradiation (GO terms from downregulated genes)
GO from 256 downregulated genes by metascape analysis with corrected p-value < 0.05 and log2 fold change of > 1.5 and < -1.5
Term	Overlap	P-value	Combined Score	Genes
embryonic skeletal joint development (GO:0072498)	2/6	0.000459413	457.474	OSR2;WNT9A
positive regulation of aspartic-type peptidase activity (GO:1905247)	2/6	0.000459413	457.474	EFNA1;EFNA3
positive regulation of aspartic-type endopeptidase activity involved in amyloid precursor protein catabolic process (GO:1902961)	2/6	0.000459413	457.474	EFNA1;EFNA3
regulation of aspartic-type endopeptidase activity involved in amyloid precursor protein catabolic process (GO:1902959)	2/8	0.000851309	315.569	EFNA1;EFNA3
positive regulation of protein homooligomerization (GO:0032464)	2/9	0.00109054	270.678	BIK;RHOC
positive regulation of amyloid precursor protein catabolic process (GO:1902993)	2/12	0.00197749	185.295	EFNA1;EFNA3
regulation of protein homooligomerization (GO:0032462)	2/15	0.00311169	137.443	BIK;RHOC
ER to Golgi vesicle-mediated transport (GO:0006888)	5/180	0.0034497	28.1224	NRBP2;TRAPPC6A;MIA;COL7A1;COPZ2
Golgi vesicle transport (GO:0048193)	6/271	0.00423267	21.6062	NRBP2;TRAPPC6A;MIA;COL7A1;COPZ2;KDELR3
embryonic skeletal system development (GO:0048706)	2/21	0.00608861	86.7574	OSR2;WNT9A
regulation of proteolysis involved in cellular protein catabolic process (GO:1903050)	2/23	0.00728207	76.4338	EFNA1;GPX1
positive regulation of protein oligomerization (GO:0032461)	2/23	0.00728207	76.4338	BIK;RHOC
positive regulation of endopeptidase activity (GO:0010950)	2/24	0.00791521	72.0085	EFNA1;EFNA3
cellular modified amino acid biosynthetic process (GO:0042398)	2/24	0.00791521	72.0085	SLC27A1;MTHFS
endodermal cell differentiation (GO:0035987)	2/32	0.0138169	47.7886	ITGB5;COL7A1
negative regulation of mitochondrion organization (GO:0010823)	2/33	0.0146551	45.7031	GPX1;HSPA1A
regulation of blood circulation (GO:1903522)	2/36	0.0172972	40.2501	KCNG2;S100A1
endoderm formation (GO:0001706)	2/36	0.0172972	40.2501	ITGB5;COL7A1
regulation of release of cytochrome c from mitochondria (GO:0090199)	2/40	0.0211079	34.4474	GPX1;BIK
odontogenesis (GO:0042476)	2/41	0.0221103	33.2031	OSR2;AQP5
substantia nigra development (GO:0021762)	2/43	0.0241731	30.9179	S100A1;NDRG2
hexose metabolic process (GO:0019318)	2/45	0.0263115	28.871	DCXR;ALDOC
negative regulation of phospholipid metabolic process (GO:1903726)	1/6	0.033137	101.402	SLC27A1
hindlimb morphogenesis (GO:0035137)	1/6	0.033137	101.402	OSR2
positive regulation of mitophagy in response to mitochondrial depolarization (GO:0098779)	1/6	0.033137	101.402	TOMM7
neurotransmitter loading into synaptic vesicle (GO:0098700)	1/6	0.033137	101.402	SLC17A7
aortic valve development (GO:0003176)	1/6	0.033137	101.402	EFNA1
negative regulation of dendritic spine development (GO:0061000)	1/6	0.033137	101.402	EFNA1
folic acid-containing compound biosynthetic process (GO:0009396)	1/6	0.033137	101.402	MTHFS
embryonic skeletal joint morphogenesis (GO:0060272)	1/6	0.033137	101.402	OSR2
aortic valve morphogenesis (GO:0003180)	1/6	0.033137	101.402	EFNA1
regulation of microtubule nucleation (GO:0010968)	1/6	0.033137	101.402	HSPA1A
tetrahydrofolate interconversion (GO:0035999)	1/7	0.038553	83.0541	MTHFS
negative regulation of mitochondrial outer membrane permeabilization involved in apoptotic signaling pathway (GO:1901029)	1/7	0.038553	83.0541	HSPA1A
negative regulation of dendrite morphogenesis (GO:0050774)	1/7	0.038553	83.0541	EFNA1
activation of MAPKKK activity (GO:0000185)	1/7	0.038553	83.0541	MAP4K1
protein C-linked glycosylation via tryptophan (GO:0018317)	1/7	0.038553	83.0541	DPM3
fructose 1,6-bisphosphate metabolic process (GO:0030388)	1/7	0.038553	83.0541	ALDOC
outer mitochondrial membrane organization (GO:0007008)	1/7	0.038553	83.0541	TOMM7
positive regulation of tumor necrosis factor-mediated signaling pathway (GO:1903265)	1/7	0.038553	83.0541	HSPA1A
mitral valve development (GO:0003174)	1/7	0.038553	83.0541	EFNA1
endonucleolytic cleavage in ITS1 to separate SSU-rRNA from 5.8S rRNA and LSU-rRNA from tricistronic rRNA transcript (SSU-rRNA, 5.8S rRNA, LSU-rRNA) (GO:0000447)	1/7	0.038553	83.0541	RPS21
fructose metabolic process (GO:0006000)	1/7	0.038553	83.0541	ALDOC
protein C-linked glycosylation via 2'-alpha-mannosyl-L-tryptophan (GO:0018406)	1/7	0.038553	83.0541	DPM3
pteridine-containing compound biosynthetic process (GO:0042559)	1/7	0.038553	83.0541	MTHFS
pentose metabolic process (GO:0019321)	1/7	0.038553	83.0541	DCXR
ATP metabolic process (GO:0046034)	2/56	0.0393411	20.6345	ATP5E;HSPA1A
neuron differentiation (GO:0030182)	3/139	0.0432972	12.1005	NRBP2;WNT9A;PITX3
positive regulation of IRE1-mediated unfolded protein response (GO:1903896)	1/8	0.043939	69.7534	HSPA1A
microvillus organization (GO:0032528)	1/8	0.043939	69.7534	FXYD5

## Sheet: Supplementary Table  5
Supplementary Table 5: Cytokine array data from control and irradiated SCLC cells
Raw values from the experiments with mouse SCLC KP1 cells are shown (RT-, unirradiated; RT+, irradiated)
Samples were collected 24 hours, 72 hours, and 120 hours after irradiation, as indicated (n=1 experiment with technical triplicate per time point)
	24h after RT								72h after RT								120h after RT
	Cytokine	RT-_1	RT-_2	RT-_3	RT+_1	RT+_2	RT+_3		Cytokine	RT-_1	RT-_2	RT-_3	RT+_1	RT+_2	RT+_3		Cytokine	RT-_1	RT-_2	RT-_3	RT+_1	RT+_2	RT+_3
	GSCF/CSF3	42.5	39.5	41.75	46.25	47.75	45.25		GCSF/CSF3	18	15.5	18.75	15.5	19	16.25		GCSF/CSF3	17.75	17.5	20.75	19.25	15.75	16.75
	IL10	49.5	46	48	48	42.75	49.25		IL10	16.5	16	17.25	17	19.75	17.5		IL10	19.75	18.5	20	17	17.25	18.5
	IL3	23.25	18	17	19.75	19.5	21.25		IL3	11	9.5	12	9	12	8		IL3	11	12	11.75	10	11	11.25
	LIF	30.25	29.75	26.5	29.5	31.25	30.5		LIF	57.25	55	59.5	53.25	60	55		LIF	91	86	90.5	57	60	59
	IL1B	14.75	13	15.5	14.25	13.75	14.5		IL1B	13.5	14	15.75	15	16.25	16		IL1B	19	18.5	21	22.25	20.5	19.5
	IL2	52	47	46	42.5	37	40.75		IL2	59.25	61.75	68	72.25	67.5	66.75		IL2	59.25	56.75	73	71	70.75	73
	MCSF	62.25	58	53	60.5	58.5	65.25		MCSF	127.5	128.75	133.25	154	162	154		MCSF	195.25	193	202	223	227	229.5
	IP10	3406.5	3608.5	3320.5	5323.5	4821	5203.25		IP10/CXCL10	685	660.5	763	939	941	1029		IP10/CXCL10	1414.25	1292	1448.5	1977	1986	2163
	VEGF	7635.75	7900	7906.5	6692.5	6026	6687.25		VEGF	10282	10292.2	10421.5	9503.5	9420	9092		VEGF	12443.2	12473.5	13101	9682.75	9728.5	9764
	IL4	28	31.25	26.75	26.75	29.75	31		IL4	51.5	50.5	56	44.25	45.5	47.25		IL4	68.5	68.75	69	52.5	49.25	55.25
	IL5	18	20	20	22.75	18.75	20		IL5	19	21.5	20.25	20.75	22.75	23.5		IL5	25	29	27.5	25	25.5	21.25
	IL6	33.75	29	32	24.5	33.5	28.25		IL6	14.5	14.5	16	15	14	14.5		IL6	15.5	17.75	17.5	15	16.75	15.25
	TGFB	125.25	129.5	126.75	139.25	140	154.5		IL25/IL17	12	14	12.5	14	12.75	14.5		IL25/IL17	15.5	15.5	15.5	15.5	15.5	15.75
	IFNA	323	323	312.5	319.25	337.25	326.25		IFNA	121.25	122.5	131.25	128.5	131.5	123		IFNA	136.75	148	139.75	141.75	134.5	125
	IL22	18.75	21.75	18	16.75	16.5	16.25		IL22	23	23.5	22	26	26.5	27.25		IL22	29.5	32	32.25	35.5	42	45.75
	IL9	41.75	41.75	44	48.25	41	44.75		IL9	36.5	38	37	44.25	46.5	45		IL9	54	55.25	61.5	57.5	55.25	55
	IL13	71.75	75.5	76	71	72	70.5		IL13	52.25	52.5	51.75	59.75	58.75	55		IL13	74	73	74.5	59.25	66	65
	IL27	13	13.5	10.75	14.25	14.5	14.75		IL27	10	10.25	9	9.25	11.75	9.25		IL27	10.75	10	11.25	10.5	12	10.25
	IL23	21.25	23.5	22.5	22.5	23.75	23.25		IL23	14	13.5	14.25	15.75	15	15.5		IL23	20.75	19.5	20.5	16.25	18.75	16.5
	IFNG	33	35.75	35.25	34	36.5	32.25		IFNG	19.5	21	20	19.5	21.75	21.5		IFNG	23.5	24.5	22.75	24.5	23.5	22.5
	IL12P70	181	179.25	153.75	156.5	174.5	208.75		IL12P70	27	26.5	29.5	33	32.25	32.5		IL12P70	33.75	34.5	37	38.75	39.5	43
	GMCSF	27	25.75	24	27	24.5	29		GMCSF	20.5	21	20.5	23.75	22.75	27.5		GMCSF	28.5	29.5	26.75	29	27.25	27.5
	GROA	41.5	39.5	36	45.75	42.25	43.75		GROA/KC/CXCL1	97.25	89.5	96.5	127.75	123	126.75		GROA/KC/CXCL1	141.5	127.5	112.75	133	123.5	138.5
	RANTES	214.75	244.25	215	230.5	234.5	219.25		RANTES/CCL5	128.75	130.5	128.5	146.5	135.5	144		RANTES/CCL5	166.75	174	173.25	148.25	161	148.5
	TNFA	62.25	58.5	59.75	53.5	51.75	63.75		TNFA	47	36	39.5	44.25	44.25	46		TNFA	55.25	48	55	52.75	45.75	50.75
	MIP1A	157.5	160.75	146.5	159.25	175	165.5		SRANKL	76	69.5	79	83	84.5	79.75		SRANKL	129.25	126.5	133.75	104.25	105	110.5
	MCP3	50.5	55	46.5	66	61.5	63.5		MIP1A/CCL3	41.75	42	46	44.5	49	42.5		MIP1A/CCL3	60.5	58.75	58.5	52.5	51.75	50
	MCP1	56	53	53.5	64	59.5	59.75		MCP3/CCL7	61.5	57.5	62.5	61.25	66	60.5		MCP3/CCL7	90	84.5	84.75	75.5	66	73.25
	IL17A	17.75	19.5	21.25	19	19.5	20.5		MCP1/CCL2	24	21.5	17	26	23.75	24.5		MCP1/CCL2	29	27	28	29	32.5	31.25
	IL15/IL15R	51.25	48	48.75	51	50	48.5		IL17A/CTLA8	16	17	15	19	20	18.5		IL17A/CTLA8	23.5	23.75	22.25	23.5	21.5	22.5
	MIP2	19.5	21.5	20.5	21.5	20.25	22.5		IL7RA	77	77	79.75	77.75	78	90		IL7RA	95.75	88.5	97.5	89.5	82.25	86
	IL1A	19	20.25	16.5	17.25	17.25	19.5		IL15/IL15R	22.75	20	23.25	25.25	24.5	22		IL15/IL15R	28.25	30.75	24.75	24.5	26	26.25
	LIX	28.5	27	25	25	23.5	26.5		MIP2	42	37.5	36.75	38.5	39	43.5		MIP2	47.25	50	54.75	46.25	48.25	44
	EOTAXIN	39.25	40.5	36	35.25	36.5	39.25		IL1A	18.5	16.5	19.5	17.5	19.25	16		IL1A	16.75	20	19	17	18.5	18.75
	IL28	24.25	25.5	27.5	23.75	23.25	24		ENA78/LIX/CXCL5	21.75	23.75	20.75	20.5	24.75	20		ENA78/LIX/CXCL5	23	26	26.75	21.5	21.75	22.5
	LEPTIN	114.5	101	106.5	100.5	96.5	97.75		IL19	25.5	25	26.5	27	27	27.5		IL19	26.25	27	29.5	29	27.25	30
	IL18	52.5	56.25	49.25	49	46.25	47		EOTAXIN/CCL11	48.5	46	46	52.5	54	51		EOTAXIN/CCL11	66.75	67	72.75	55	56	52.5
	MIP1B	65.75	61.5	54.25	78	78	78		IL2RA	28.5	28.25	25.5	26.25	28	28.5		IL2RA	39.5	37.5	36.5	27.75	28	24.75
	IL31	52	50.25	45.25	55	52	55		IL28	20	19.5	19.25	24	21	21.5		IL28	27.5	29	29.5	25	27	25
									LEPTIN	107.75	107.5	115.75	130.5	136	131.5		LEPTIN	150	155.5	162	175.75	173.25	177
									IL18	97	89.5	96.25	89.75	105.75	88.75		IL18	116	113.5	135	110.75	124.5	125.5
									BAFF/TNFSF13B	260.5	251.75	252.75	256.5	269	286.25		BAFF/TNFSF13B	336	332	334.25	278.75	272.25	266.75
									MIP1B/CCL4	26.75	22	24.5	26	29.25	28		MIP1B/CCL4	33.5	32	35	31.75	30.5	29.25
									BTC	56.5	55.75	61.5	61.5	58	58.5		BTC	62.75	65	65	65.5	70.25	67.5
									IL7	47.75	48.5	51.75	52.75	51	51.5		IL7	68	65.5	71.5	57	60.25	51.75
									IL33	17.5	17	18	19.5	17.25	16.5		IL33	21.5	18	18	19	17.5	18
									IL31	43.75	41	46.25	45.5	44	45.75		IL31	53.5	50	56.75	44	45.25	48
									ST2/IL33R	157	153.5	146.5	171	174.5	162		ST2/IL33R	194	213.5	216.75	178.5	177.5	174

## Sheet: Supplementary Table  6
Supplementary Table 6: The sequences of primers for RT-qPCR
human CSF1 forward	5’-GTTTGTAGACCAGGAACAGTTGAA-3’
human CSF1 reverse	5’- CGCATGGTGTCCTCCATTAT-3’
human CCL2 forward	5’- CATTGTGGCCAAGGAGATCTG-3’
human CCL2 reverse	5’- CTTCGGAGTTTGGGTTTGCTT-3’
human MCP3 forward	5’- TGTCCTTTCTCAGAGTGGTTCT-3’
human MCP3 reverse	5’- TGCTTCCATAGGGACATCATA-3’
human GAPDH forward	5’- CTCTCTGCTCCTCCTGTTCGAC-3’
human GAPDH reverse	5’- TGAGCGATGTGGCTCGGCT-3’
mouse Csf1 forward	5’- CGGGCATCATCCTAGTCTTGCTGACTGT-3’
mouse Csf1 reverse	5’- ATAGTGGCAGTATGTGGGGGGCATCCTC-3’
mouse Ccl2 forward	5’- GGTCCCTGTCATGCTTCTG-3’
mouse Ccl2 reverse	5’- TGGTTGTGGAAAAGGTAGTGG-3’
mouse Mcp3 forward	5’- CAAGAGCTACAGAAGGATCACC-3’
mouse Mcp3 reverse	5’- CACTGATTCTTGCAAAGTCCC-3’
mouse Gapdh forward	5’- CAAGGTCATCCCAGAGCTGAA-3’
mouse Gapdh reverse	5’- CAGATCCACGACGGACACA-3’
