# Supplementary material for: Radiotherapy in combination with CD47 blockade elicits a macrophage-mediated abscopal effect
Source: Nat Cancer. 2022 Nov 21;3(11):1351–66. doi: 10.1038/s43018-022-00456-0 (PMC9701141; doi:10.1038/s43018-022-00456-0)
Supplement: Source Data Fig. 1 — Statistical Source Data. [file 43018_2022_456_MOESM3_ESM.xlsx]

## Sheet: Fig 1a 
	tumor volume
	day 0	day 12	day 14	day 16	day 18
control	0	239.704	612.562	1132.81	2599.99
	0	233.438	918.984	1447.34	2656.17
	0	222.188	833.175	988.604	2339.95
	0	274.604	920.465	1225.8	2713.6
	0	186.517	624.24	1208.35	2226.74
anti-CD47	0	251.982	523.418	1008	2146.9
	0	275.562	451.584	1225.25	2010.05
	0	261.612	598.23	1078.12	2129.4
	0	240.944	523.418	1119.26	2082.84
	0	194.4	361.25	948.787	2214.4
RT	0	217.728	463.89	592.767	455.455
	0	253.125	372.087	415.438	421.572
	0	298.526	516.096	686.664	912.525
	0	232.73	388.8	351.31	339.2
	0	249.018	302.58	453.6	328.05
RT+anti-CD47	0	221.804	295.074	253.125	169.884
	0	265.243	262.4	220.32	130.537
	0	284.8	406.56	271.483	225
	0	282.123	265.243	219.375	117

## Sheet: Fig 1c
	Control	Anti-CD47	RT	RT+Anti-CD47
F4/80+CD11b+ cells/Live cells	0.086	0.00774	0.52	0.53
	0.033	0.018	0.13	0.42
	0.044	0.074	0.12	0.6
	0.00934	0.051	0.14
	0.04	0.17	0.14

## Sheet: Fig 1e
	tumor volume
	day 0	day 8	day 10	day 12	day 14	day 16	day 18	day 20	day 22
Control	0	0	186.2	627.361	1585.98
	0	109.33	384.75	1163.26	2240
	0	39.69	87.48	807.908	1400.77
Control+RT	0	0	253.125	392.089	742.562	1104.42	1956.57
	0	87.725	244.688	510.291	772.808	925.75	1281.25
	0	87.48	161.84	310.005	689.098	670.68	793.5
Cd47 KO	0	0	0	178.537	262.122	1064.96	1621.69
	0	0	0	87.079	219.04	713.9	1593.98
	0	0	39.69	285.77	331.632	1391.59	2046.34
Cd47 KO+RT	0	0	83.824	147.875	284.8	546.21	629.216	673.266	1146.88
	0	0	33.6	124.93	258.57	336.2	435.896	551.412	871.2
	0	0	34.4	100.92	240.318	351.339	521.324	567.582	1064.51

## Sheet: Fif 1f
	Control	Control+RT	Cd47 KO	Cd47 KO+RT
Day 4 after RT	1585.98	742.562	1621.69	629.216
	2240	772.808	1593.98	435.896
	1400.77	689.098	2046.34	521.324

## Sheet: Fig 1g
	tumor volume
	day 0	day 10	day 12	day 14	day 16	day 18
Control	0	178.024	705.024	1515.52	2777.6	3269.03
	0	351.339	1744.4	2713.3	3300.08	3935.88
	0	489.804	600.163	1172.5	3113.09	3426.87
	0	175.712	974.05	2182.5	2613.33	3959.6
Anti-CD47	0	258.57	606.375	1160.89	2836.51	2931.2
	0	184.96	598.23	1306.8	1890	3142.55
	0	279.864	1074.59	1692.51	2716.6	3321
	0	268.363	726	1542.56	2361.96	3047.19
RT	0	298.116	713.9	995.566	1248.08	2456.5
	0	275.2	530	883.728	1577.8	2706.94
	0	325.125	473.812	798.6	1586.3	2286.16
	0	179.56	542.626	752.64	989.786	1542.55
RT+Anti-CD47	0	225.504	319.39	441.45	485.98	716.625
	0	282.906	349.648	418.176	655	590
	0	342.216	617.4	572.22	702.27	676.26

## Sheet: Fig 1h
	tumor volume
	day 0	day 11	day 13	day 17	day 19	day 21	day25	day 27	day 29
Control	0	117	442.225	859.1	2137.5
	0	296.225	587.826	1220.61	3537.8
	0	297.6	612.06	1590.48	3256.2
	0	215.136	416.295	870.732	2234.28
Control+RT	0	296.227	650.475	1208.35	1814.76
	0	278.842	566.636	748.503	2300.57
	0	272	289.338	494.816	1062.08
	0	246.24	425.25	624.24	1134.68
Cd47 KO	0	74.36	241.875	508.07	1022.4	1966.42
	0	173.4	304.2	800.865	1225.25	2409.26
	0	144.15	295.245	815.36	1116	1915.58
	0	138.915	313.6	595.35	925.75	2232.04
Cd47 KO+RT	0	117.74	238.464	368	594.432	387.2	1191.64	1044	2329.6
	0	68.75	275.2	171.396	183.75	91.854	96.8	0	0
	0	134.946	219.375	266.805	272	218.489	0	0	0
	0	131.4	236.816	362.404	353.01	397.375	924.008	1054.15	2218.41

## Sheet: Fig 1i
	Control	Control+RT	Cd47 KO	Cd47 KO+RT
Day 8 after RT	2137.5	1814.76	1966.42	387.2
	3537.8	2300.57	2409.26	91.854
	3256.2	1062.08	1915.58	218.489
	2234.28	1134.68	2232.04	397.375
