# Supplementary material for: Radiotherapy in combination with CD47 blockade elicits a macrophage-mediated abscopal effect
Source: Nat Cancer. 2022 Nov 21;3(11):1351–66. doi: 10.1038/s43018-022-00456-0 (PMC9701141; doi:10.1038/s43018-022-00456-0)
Supplement: Source Data Fig. 2 — Statistical Source Data. [file 43018_2022_456_MOESM4_ESM.xlsx]

## Sheet: Fig 2b
	Irradiated (right tumor)							Non-irradiated (left tumor)
	day 0	day 11	day 13	day 15	day 17	day 19		day 0	day 11	day 13	day 15	day 17	day 19
Control	0	131.072	433.2	578.812	1123.27	2048		0	134.946	470.596	1008.13	900	1984.64
	0	139.264	578.812	1115.4	1665.08	2427.26		0	164.152	589.837	1032.26	1577.38	2631.69
	0	134.946	537.824	1131.59	1487.72	2662.56		0	128.993	520.704	1115.4	1555.85	2832.81
	0	181.3	950.4	1229.99	1664.7	2557.65		0	166.464	915.062	1081.66	1790.56	2673.25
	0	143.65	659.395	1255.92	1037.23	2286.9		0	159.528	560	819.789	1109.8	2491.09
Anti-CD47	0	147.456	356.224	806.725	1055.75	1837.99		0	139.264	352.352	600.862	1106.63	1872.72
	0	125.023	402.04	712.86	1304.24	2059.53		0	139.264	413.1	760.438	936	1503.36
	0	171.088	489.804	1219.68	1555.85	2802.19		0	156.816	548.856	1158.7	1631.85	2199.45
	0	168.776	711.504	1212.03	1790.56	2724.84		0	168.776	711.504	1212.03	1687.28	2664.29
	0	149.988	546.21	1024.87	1643.37	2681.28		0	161.84	562.277	817.216	1431.64	2163.2
RT	0	115.2	372.6	767.05	951.665	1710.72		0	143.65	706.919	857.736	1350.36	2411.15
	0	161.172	556.972	575	948.787	1158.7		0	127.008	397.808	617.4	945.562	1946.03
	0	139.425	402.04	751.581	930.25	1400.77		0	117	285.77	849.364	1441.73	1631.85
	0	143.65	372.6	624.24	790.087	1114.76		0	161.84	470.016	835.44	1687.5	1811.86
RT+Anti-CD47	0	124.653	138.384	274.604	407.932	1031.25		0	136.93	230.625	388.129	469.3	1031.94
	0	164.152	268.8	344.608	546.21	820.816		0	176.157	324.576	700.979	921.6	950.4
	0	178.85	567.84	364.5	343.188	584.325		0	152.46	806.725	573.3	793.5	1352.12
	0	121.086	166.464	310.464	275.2	441.8		0	127.008	152.1	634.644	476.158	659.776
	0	168.776	433.2	352.485	473.812	598.23		0	152.1	339.575	275.684	372.6	556.972

## Sheet: Fig 2d
	Irradiated (right tumor)								Non-irradiated (left tumor)
	day 0	day 7	day 9	day 11	day 13	day 15	day 17		day 0	day 7	day 9	day 11	day 13	day 15	day 17
Control	0	143.36	419.71	667.013	1598.7	2326.5	3179.9		0	123.008	380.7	567.84	1472.33	1587.39	2469.6
	0	139.425	455.762	702.297	1471.97	2499.85	2948.4		0	139.264	414.736	713.9	1462.1	2099.6	2324.79
	0	143.65	460.275	945.562	1721.25	2186.81	2710.31		0	137.216	419.71	678.038	1552.63	1922	2543.2
	0	148.104	475.398	766.764	1523.45	1534.83	2817.5		0	139.264	450.636	892.8	1497.38	2186.81	3338.51
	0	152.626	490.05	863.288	1491.08	2085.68	3078		0	157.216	446.218	849.66	1391.6	2125.52	2544.22
Anti-CD47	0	139.425	380.926	662.924	1359.46	2018.1	3014.01		0	127.008	368.55	540	1046.88	1479.8	2420.64
	0	139.264	380.7	835.44	1577.38	1743.75	2662.56		0	143.65	343.914	692.664	1405.7	2073.6	2771.56
	0	145.926	494.95	921.6	1720.58	2218.92	3030.85		0	145.762	419.71	679.778	1421	1971.22	2710.31
	0	145.762	372.6	653.455	768.35	1587.6	1984.64		0	143.65	356.445	671.277	773.262	1342.6	1848.32
	0	161.84	380.926	700.979	1047.82	1776.08	2259.68		0	139.425	380.7	747.27	1158.7	1710	1813.66
RT	0	128.993	335.962	440.128	514.425	30.42	0		0	133.12	393.576	689.098	1370.14	1946.88	2463.86
	0	145.762	335.962	469.3	272	21.78	0		0	133.12	360.406	615.322	1104.56	1521.25	2325.85
	0	136.462	268.363	572.22	163.37	32.8	0		0	133.12	317.9	567.84	951.665	1352.47	2273.29
	0	145.762	389.344	467.046	258.75	58.752	0		0	139.264	428.688	664.848	1451.81	2485.4	3429.22
	0	145.762	356.445	793.904	428.688	74.36	39.69		0	141.537	372.287	814.495	1111.32	1664.7	1897.97
RT+Anti-CD47	0	152.626	246.519	363.952	140.306	0	0		0	171.396	239.062	362.404	605.052	871.808	1463.41
	0	138.915	269.001	419.71	339.575	37.926	0		0	133.12	262.4	413.1	465.52	793.5	1140.75
	0	143.65	314.288	515	285.77	42.025	0		0	148.104	255.528	422.331	449.55	517.495	1175.53
	0	145.408	313.992	347.612	268.363	40.678	0		0	137.312	222.188	510	525	676	1163.26
	0	154.638	236.25	419.71	332.35	31.1805	0		0	133.12	213.75	376.65	463.89	756.25	1201.27

## Sheet: Fig 2g
local+liver mets	tumor volume
	day 0	day 8	day 10	day 12	day 14
Control	0	213.75	535.806	1352.47	1815.16
	0	202.176	490.05	1264.76	1815.16
	0	227.254	528.22	1586.3	1873.56
	0	227.812	606.375	1324.22	2427.26
	0	225.264	364.366	900	1599.07
Anti-CD47	0	225.264	594.88	1210.94	1330.02
	0	228.267	465.408	1157.65	1837.99
	0	227.254	451.584	1421	1552.63
	0	228.152	317.52	523.45	1555.85
	0	194.4	340.605	721.28	1164.87
RT	0	197.173	461.041	1263.24	1410.43
	0	205.35	402.04	961	1520.9
	0	208.088	442.225	1199.9	1658.88
	0	262.4	573.248	1441.37	2191.94
	0	216.562	578.656	1441.73	2300.51
RT+Anti-CD47	0	197.173	348.48	813.186	841
	0	202.176	252.761	310.675	216.562
	0	224.516	264.375	576.24	518.616
	0	225.264	279.046	721.28	551.412
	0	216.562	289.338	470.016	662.924

## Sheet: Fig 2h
	Control	Anti-CD47	RT	RT+Anti-CD47
F4/80+CD11b+/live cell	0.15	0.2	0.41	0.41
	0.17	0.38	0.25	0.59
	0.16	0.28	0.12	0.4
	0.33		0.11	0.47
