# Supplementary material for: Radiotherapy in combination with CD47 blockade elicits a macrophage-mediated abscopal effect
Source: Nat Cancer. 2022 Nov 21;3(11):1351–66. doi: 10.1038/s43018-022-00456-0 (PMC9701141; doi:10.1038/s43018-022-00456-0)
Supplement: Source Data Fig. 3 — Statistical Source Data. [file 43018_2022_456_MOESM5_ESM.xlsx]

## Sheet: Fig 3b
	control	anti-CD8
CD8+ cell/live cell	6.2	0.23
	5.1	0.22
	7.63	0.27
	6.78	0.43
	6.9	0.27

## Sheet: Fig 3c
	Irradiated (right tumor)						Non-irradiated (left tumor)
	day 0	day 10	day 12	day 14	day 16		day 0	day 10	day 12	day 14	day 16
Control	0	166.464	339.575	675.491	1482.55		0	173.95	396.9	701.8	1584.32
	0	181.476	428.688	930.25	2013.17		0	186.624	372.6	835.44	1255.92
	0	173.776	437.712	1000	1471.97		0	171.396	428.125	772.265	1653.75
	0	183.996	360.096	766.764	1381.8		0	189.216	332.82	664.042	1202.26
	0	178.85	317.9	779.76	1266.64		0	178.956	340.736	806.725	1184.11
Anti-CD47	0	186.2	376.65	688.176	1196.03		0	169.016	489.804	688.176	1946.03
	0	166.635	314.288	561.816	1158.37		0	169.016	323.783	561.816	1245.82
	0	181.476	292.494	695.75	1257.53		0	186.624	285.77	695.75	1247.94
	0	171.396	406.503	884.174	1361.65		0	176.4	372.6	884.174	1385.1
	0	181.476	275.684	786.258	1125		0	178.956	288.99	786.258	1114.11
RT	0	173.4	351.31	695.75	982.344		0	189.216	418.968	900.422	2059.53
	0	176.4	376.248	514.553	726		0	163.37	359.856	736.622	1940.74
	0	181.476	348.48	573.248	849.364		0	186.624	364.366	617.4	1015.62
	0	173.776	329.122	578.812	670.68		0	166.464	329.122	780.275	1098.31
	0	173.776	282.408	442.225	668.542		0	186.624	285.77	589.837	1257.53
RT+Anti-CD47	0	164.152	212.544	230.625	300.8		0	194.4	292.783	510	546.21
	0	178.537	279.864	344.452	329.476		0	186.624	233.438	372.6	451.25
	0	178.85	303.408	279.046	514.553		0	176.4	295.856	341.172	460.275
	0	178.85	272	251.982	367.84		0	181.476	267.696	262.4	370.881
Control CD8 depletion	0	189.216	446.218	888.096	1439.78		0	171.396	446.738	892.688	1833.75
	0	186.624	380.7	951.665	1697.56		0	180.918	427.432	878.4	1284.4
	0	189.216	410.827	900	1303.09		0	178.537	368.327	705.6	1377.95
	0	171.396	340.736	878.4	1377.95		0	178.85	325.125	705.6	1041.88
	0	171.5	299.88	683.158	1360.75		0	183.996	317.52	677.217	793.152
Anti-CD47 CD8 depletion	0	181.476	340.736	863.821	1631.85		0	171.088	402.04	907.2	1555.85
	0	191.808	489.804	1115.4	1642.8		0	173.95	372.6	961	1555.85
	0	194.508	442.225	960.018	1497.38		0	178.024	332.35	567.84	1242.19
	0	199.838	314.288	498.15	974.68		0	189.216	348.48	849.364	1292.83
	0	186.624	310.675	721.28	1239.3		0	181.476	348.48	820.816	1174.82
RT CD8 depletion	0	191.808	402.04	567.84	646.07		0	189.216	460.275	1039.06	2070.52
	0	183.996	431.664	555	827.904		0	178.85	389.344	800.112	1449.08
	0	161.84	314.288	451.584	870.25		0	189.216	419.71	1031.25	1708.51
	0	176.4	299.88	600.862	970.029		0	181.3	344.608	930.25	1364.66
	0	168.776	347.612	499.408	670.592		0	176.4	333.036	671.55	998.351
RT+Anti-CD47 CD8 depletion	0	197.173	339.575	384.75	489.804		0	173.95	302.58	406.503	520.251
	0	171.5	301.806	510	653.184		0	164.152	275.684	442.225	563.558
	0	178.85	285.77	255.881	371.712		0	194.4	284.8	272.281	490.05
	0	186.624	333.036	414.05	490.05		0	196.992	317.9	446.738	525

## Sheet: Fig 3e
KP3	Irradiated (right tumor)								Non-irradiated (left tumor)
	day 0	day 8	day 10	day 12	day 14	day 16	day 18		day 0	day 7	day 9	day 12	day 14	day 16	day 19
Control	0	181.476	419.71	618.246	1115.4	1946.03	3252.02		0	194.508	388.8	595.35	1016.06	1499.4	2414.45
	0	176.4	348.48	406.503	849.66	1081.72	1883.74		0	171.5	372.6	535.806	1030.19	1275.75	1995.55
	0	161.84	364.5	546.364	766.764	1201.27	1790.56		0	164.152	406.503	510	834.272	1361.65	1771.94
	0	161.84	368.55	460.275	606.375	1064.96	1255.92		0	176.4	410.827	578.812	921.6	1543.9	1489.6
	0	147.875	332.82	428.688	629.856	1039.06	1218.43		0	157.216	317.9	415.292	556.614	982.344	1401.4
	0	176.4	419.71	475.398	641.52	1098.5	1357.76		0	178.956	428.688	480.2	599.409	1125	1437.82
Anti-CD47	0	189.216	372.6	479.859	813.337	1229.39	1492.78		0	194.508	344.608	551.668	780.275	1031.25	2022.48
	0	159.528	385.067	584.064	864	1401.61	2022.48		0	181.476	333.036	470.45	727.552	1468.4	1798.28
	0	166.635	368.55	465.408	738.1	998.514	1482.55		0	164.152	372.6	535.806	915.366	1381.8	1922
	0	157.216	376.65	535.806	766.14	1342.6	2066.15		0	181.476	380.926	530.604	922.383	1522.38	2090.91
	0	166.635	314.288	460.275	556.614	1115.4	983.385		0	171.5	402.178	428.546	708.736	1421.49	1201.27
	0	189.037	419.71	470.45	1015.62	1230.19	1440.6		0	168.776	397.808	485.002	892.143	1238.23	1390.21
RT	0	189.216	380.926	364.5	450.636	864	1176.12		0	186.624	419.71	475.154	598.23	1149.79	1554.12
	0	164.152	356.445	461.041	376.65	598.23	509.012		0	166.635	402.04	546.21	839.788	1534.46	1247.07
	0	171.5	336.82	419.71	292.783	485.002	346.286		0	164.255	348.48	470.596	410.827	793.5	1066.59
	0	173.95	348.48	437.712	310.675	617.4	584.064		0	173.95	397.808	505	437.712	885.062	1093.75
	0	173.95	321.726	368.327	356.224	515	417.15		0	173.95	393.576	461.041	670.68	1221.01	1112.72
	0	194.508	364.366	360.406	423.801	646.07	1015.62		0	186.624	433.2	470.596	831.744	1257.53	1631.48
RT+Anti-CD47	0	157.216	317.9	299.88	141.537	0	0		0	164.152	356.445	344.608	299.88	380.926	446.976
	0	183.996	292.494	285.77	189.216	292.783	0		0	186.624	307.062	356.445	237.276	406.503	332.35
	0	159.528	340.736	356.445	181.476	323.783	414.736		0	164.152	356.445	393.576	265.721	525.351	468.308
	0	173.95	317.9	317.9	0	0	414.736		0	164.255	321.512	344.608	302.58	593.028	535.806
	0	166.635	310.675	344.608	272.281	376.248	332.35		0	178.956	344.608	356.445	310.464	599.409	856.74
	0	189.216	372.6	336.82	189.216	401.628	393.762		0	176.4	352.485	356.445	306.56	432.45	264.375
	0	159.528	299.88	289.338	285.894	474.624	393.576		0	171.396	321.726	364.5	299.218	628.425	648.96

## Sheet: Fig 3g
	Irradiated (right tumor)							Non-irradiated (left tumor)
	day 0	day 15	day 17	day 19	day 21	day 23		day 0	day 15	day 17	day 19	day 21	day 23
Control	0	222.376	509.012	1024	1510.96	1653.45		0	208.088	493.973	908.28	1022.4	1306.32
	0	181.476	469.3	849.66	1149.79	1447.34		0	176.4	414.05	780.275	967.46	1391.59
	0	191.1	524.354	727.65	1293.97	1610.36		0	171.396	470.596	665.5	977.109	1202.26
	0	187.272	571.256	755.212	1134.67	1394.25		0	173.95	423.2	677.6	943.2	1115.4
	0	209.952	470.596	849.66	1194.01	1499.4		0	173.776	446.738	780.275	1115.4	1460.2
Anti-CD47	0	198.45	418.176	622.725	1245.18	1393.92		0	176.4	428.688	551.412	673.266	1313.83
	0	210.938	388.8	584.064	891.136	1039.51		0	181.476	397.808	489.804	644.962	870.25
	0	213.75	428.546	633.938	892.8	1333.08		0	176.157	351.31	562.277	892.8	921.6
	0	194.4	490.05	578.812	1000	984.375		0	173.776	397.808	594.88	857.736	1114.11
	0	210.938	494.95	640	703.04	846.72		0	186.624	475.398	551.668	732.05	842.754
RT	0	161.604	354.025	540	662.924	784.146		0	194.4	485.002	849.364	943.2	1388.91
	0	208.088	393.576	567.84	629.216	675.491		0	171.5	332.35	594.88	683.158	833.175
	0	213.75	437.712	677.6	766.764	859.625		0	176.4	343.188	606.375	726	1370.14
	0	205.35	428.688	578.812	739.26	878.4		0	181.476	406.272	567.84	683.158	842.754
	0	184.96	405.769	635.688	671.55	859.625		0	168.776	380.926	546.21	793.5	984.064
RT+Anti-CD47	0	205.35	356.224	419.71	419.71	418.968		0	208.088	314.288	432.964	470.016	598.23
	0	199.874	301.806	355.008	258.57	241.968		0	210.938	314.288	406.503	441.8	543.956
	0	196.992	397.808	394.944	456.192	470.016		0	186.624	336.518	360.406	433.2	541.008
	0	210.826	332.35	414.05	423.2	489.268		0	171.396	321.726	309.304	356.445	572.22
	0	205.35	352.352	433.2	424.128	402.04		0	186.624	321.726	393.576	480.2	555
