# Supplementary material for: Radiotherapy in combination with CD47 blockade elicits a macrophage-mediated abscopal effect
Source: Nat Cancer. 2022 Nov 21;3(11):1351–66. doi: 10.1038/s43018-022-00456-0 (PMC9701141; doi:10.1038/s43018-022-00456-0)
Supplement: Source Data Fig. 4 — Statistical Source Data. [file 43018_2022_456_MOESM6_ESM.xlsx]

## Sheet: Fig 4b
	control	anti-CSF1
F4/80+CD11b+/live cell	0.11	0.16
	0.36	0.12
	0.55	0.033
	0.83	0.072
	0.082	0.099
	0.15	0.045
	0.26	0.1
	0.24	0.044
	0.16	0.031
	0.16	0.086

## Sheet: Fig 4c
	Irradiated (right tumor)						Non-irradiated (left tumor)
	day 0	day 11	day 13	day 15	day 17		day 0	day 11	day 13	day 15	day 17
Control	0	155.648	336	702.25	1350.36		0	171.5	269.769	675.491	1115.4
	0	152.1	335.16	870.25	1533.67		0	143.65	278.842	638.144	1229.39
	0	152.1	402.04	899.223	1566.36		0	154.638	433.2	877.212	1630.67
	0	149.988	421.2	754.443	1250.6		0	142.884	437.712	841	1401.4
	0	156.816	546.21	1024	1710		0	159.528	535.553	1016.06	1665.08
Anti-CD47	0	149.988	269.001	654.368	1062.5		0	130.537	282.123	694.008	1156.55
	0	136.8	410.504	877.212	1861.02		0	137.677	405.769	793.5	1519
	0	154.213	402.04	877.212	1598.7		0	161.84	397.808	766.764	1545.34
	0	164.152	372.6	825.246	1237.1		0	147.456	380.7	683.65	1123.85
	0	164.152	480.2	740.096	1451.81		0	154.638	546.21	835.44	1450.4
RT	0	142.884	245.48	414.05	529.92		0	154.213	384.75	937.998	1566.36
	0	171.5	272	560	738.1		0	145.408	307.062	688.176	835.44
	0	154.638	380.926	594.104	980.947		0	147.875	433.2	846.4	1607.04
	0	157.115	348.174	606.375	1079.57		0	161.84	364.5	780.275	1257.53
	0	161.84	352.352	434.752	900		0	152.1	351.31	753.371	1577.38
RT+Anti-CD47	0	181.3	200.9	364.5	546.21		0	168.48	163.35	209.952	475.398
	0	154.638	256	225	352.8		0	164.152	273.78	463.89	494.95
	0	161.84	252.486	343.188	396.05		0	164.152	191.1	268.8	419.71
	0	164.152	265.243	413.1	414.05		0	161.84	166.464	316.894	380.7
	0	166.464	239.062	402.04	459.472		0	173.95	181.3	328.738	525.351
Control Mac depletion	0	163.35	472.726	937.024	1519		0	147.456	356.445	773.663	1202.85
	0	143.65	317.9	628.425	1105.92		0	164.152	348.48	842.402	1323.56
	0	161.84	402.04	892.8	1608.41		0	157.216	397.808	733.1	1400.77
	0	164.152	421.2	898.098	1744.28		0	147.875	505	768.35	1471.97
	0	152.1	469.3	842.402	1534.46		0	152.46	499.408	849.364	1524.1
Anti-CD47 Mac depletion	0	154.638	278.842	582.624	1111.32		0	147.456	295.856	650.475	1502.22
	0	145.408	413.1	774.4	1461.89		0	152.1	370.881	617.98	1216.8
	0	147.875	402.04	885.6	1492.78		0	148.104	415.292	819.95	1441.73
	0	147.875	446.218	774.4	1513.73		0	157.216	356.445	646.07	1166.1
	0	154.638	406.272	914.4	1391.6		0	161.84	325.125	740.096	1166.1
RT Mac depletion	0	173.95	292.494	518.94	957.6		0	169.016	292.783	746.496	1223.11
	0	147.456	324.576	613.836	943.2		0	149.504	348.48	699.84	1407.67
	0	159.528	367.84	622.913	1238.23		0	149.988	480.2	1000	1802.49
	0	161.84	306.936	483.84	885.6		0	145.408	307.062	594.88	1000
	0	147.875	343.188	535.553	1323.56		0	147.456	428.688	739.26	1391.6
RT+Anti-CD47 Mac depletion	0	147.875	348.48	473.812	849.364		0	173.95	372.6	715.008	1229.39
	0	149.988	367.84	555.955	1115.4		0	152.626	316.894	461.041	1015.62
	0	152.1	397.808	465.52	993.6		0	157.216	317.52	406.272	961
	0	149.988	343.188	463.89	967.46		0	161.84	372.6	572.22	1140.75
	0	149.988	380.7	455.455	921.6		0	161.84	451.25	751.581	1779.01

## Sheet: Fig 4e
	Identity	Condition	Number of cells
1	Inflammatory Macrophage/Granulocyte_1	RT	670
2	Macrophage_mixed_1	RT	2088
3	Macrophage_M2	RT	1008
4	Macrophages_Trem2	RT	1319
5	Macrophage_mixed_2	RT	1124
6	MoDC	RT	1168
7	Macrophage_Lyz2/Apoe high_1	RT	1227
8	Macrophage_Lyz2/Apoe high_2	RT	933
9	Monocytes	RT	593
10	Resident Macrophages	RT	402
11	Inflammatory Macrophage/Granulocyte_2	RT	70
12	Macrophage_mixed_3	RT	427
13	Macrophage_Lyz2/Apoe high_3	RT	600
14	DC_1	RT	308
15	DC_2	RT	272
16	Macrophage_Spp1	RT	1
17	DC_3	RT	51
18	Inflammatory Macrophage/Granulocyte_1	RT+CD47	3121
19	Macrophage_mixed_1	RT+CD47	1202
20	Macrophage_M2	RT+CD47	1418
21	Macrophages_Trem2	RT+CD47	997
22	Macrophage_mixed_2	RT+CD47	1082
23	MoDC	RT+CD47	940
24	Macrophage_Lyz2/Apoe high_1	RT+CD47	557
25	Macrophage_Lyz2/Apoe high_2	RT+CD47	772
26	Monocytes	RT+CD47	382
27	Resident Macrophages	RT+CD47	340
28	Inflammatory Macrophage/Granulocyte_2	RT+CD47	628
29	Macrophage_mixed_3	RT+CD47	257
30	Macrophage_Lyz2/Apoe high_3	RT+CD47	200
31	DC_1	RT+CD47	212
32	DC_2	RT+CD47	196
33	Macrophage_Spp1	RT+CD47	103
34	DC_3	RT+CD47	42

## Sheet: Fig 4h
NCI-H82-GFP	Irradiated (right tumor)			Non-irradiated (left tumor)
	Anti-CD47	RT+Anti-CD47		Anti-CD47	RT+Anti-CD47
in vivo phagocytosis	42	63.7		31.2	81.5
	42.6	63.4		38.7	85.1
	40	61.7		31	76.5
	43.4	60.4		39.2	87.7
	38.2	61.4		32.1	89.2
	45.4	61.5		46.9	81.5
