# Supplementary material for: Radiotherapy in combination with CD47 blockade elicits a macrophage-mediated abscopal effect
Source: Nat Cancer. 2022 Nov 21;3(11):1351–66. doi: 10.1038/s43018-022-00456-0 (PMC9701141; doi:10.1038/s43018-022-00456-0)
Supplement: Source Data Fig. 5 — Statistical Source Data. [file 43018_2022_456_MOESM7_ESM.xlsx]

## Sheet: Fig 5b
	Csf1		Ccl2		Mcp3
KP1	9.38065	5.12218	1.90534	3.80781	5.62064	7.2647
KP3	2.94179	3.74224	2.03985	1.89596	5.7594	2.14996
NCI-H82	6.62769	1.8376	1.60776	2.50054	2.04405	2.51838

## Sheet: Fig 5c
	Control	RT
Normalized phagocytosis	1	1.32486
	1	2.33694
	1	1.39954
	1	1.05379

## Sheet: Fig 5e
	Control	Csf1 KO
Normalized Csf1 mRNA	1.03818	0.0212334
	1.29197	0.0849439
	0.745545	0.0113549

## Sheet: Fig 5f
KP1	Irradiated (right tumor)							Non-irradiated (left tumor)
	day 0	day 7	day 9	day 11	day 13	day 15		day 0	day 7	day 9	day 11	day 13	day 15
Control	0	194.508	424.128	1000	1203.12	2177.36		0	189.216	352.8	921.6	1340.96	1982.06
	0	197.173	428.688	849.364	1441.73	1801.28		0	194.508	364.366	759.755	1360.75	1650.46
	0	176.4	396.9	766.764	1202.85	1554.12		0	171.396	406.503	692.664	1078.12	1590.48
	0	181.476	362.404	877.982	1322.46	2259.68		0	186.624	325.125	747.27	1239.3	2259.26
	0	176.4	393.576	653.455	1158.7	1361.65		0	171.5	364.5	778.909	1158.7	1932.85
	0	173.95	433.2	950.4	1289.38	1882.98		0	186.624	402.178	937.024	1194.01	1421.49
	0	191.808	446.738	960.018	1566.73	2342.26		0	166.635	437.712	779.76	1323.56	1381.45
	0	189.216	470.45	941.707	1492.78	2004		0	186.624	442.225	793.5	1239.3	1609.87
Anti-CD47	0	197.173	380.926	907.742	1352.47	1849.85		0	196.992	428.125	724.722	1254.53	1946.03
	0	191.808	410.827	1016.06	1556.07	2134.42		0	197.173	419.71	848.718	1352.47	1588.26
	0	173.95	397.808	584.064	1239.3	1158.7		0	189.216	483.84	872.85	1440.6	2137.6
	0	189.216	428.546	1040.32	1534.46	2286.9		0	183.996	402.178	1039.88	1339.54	2311.5
	0	186.624	356.224	665.856	1225.45	2013.17		0	189.216	344.608	686.94	1056.77	1264.76
	0	194.508	455.762					0	189.216	432.964
	0	181.476	541.008	1068.63	1597.4	2441.38		0	194.508	461.041	961	1461.89	1849.85
	0	189.216	490.05	907.742	1441.73	2314.7		0	194.508	475.398	856.326	1524.31	2514.73
RT	0	197.173	296.352	496.375	515.15	644.962		0	189.037	419.71	885.6	1633.28	1998.5
	0	186.624	372.6	546.21	861.184	976.562		0	171.5	385.067	641.52	1064.96	1256.92
	0	186.517	372.6	469.3	793.904	740.096		0	186.517	372.6	469.3	900	1176.12
	0	186.624	317.52	414.736	740.602	653.184		0	178.956	356.224	525	921.6	1071.63
	0	194.508	364.5	567.84	712.86	905.06		0	173.95	364.366	682.344	1064.96	1257.53
	0	194.508	310.675	455.762	739.26	595.35		0	166.635	364.366	683.158	1106.95	1577.38
	0	189.216	384.75	485.002	885.6	1089.54		0	194.508	419.71	872.85	1545.68	1910.38
	0	186.624	368.327	415.853	878.4	1185.16		0	186.517	410.827	999.44	1468.4	2047.76
RT+Anti-CD47 (Csf1 KO)	0	186.624	259.002	249.64	393.576	393.576		0	205.35	275.684	397.808	767.05	1062.5
	0	191.808	275.684	299.218	518.616	641.144		0	197.173	372.6	479.859	786.888	984.375
	0	197.173	317.9	397.808	598.23	540.653		0	189.216	310.675	418.968	618.246	1015.62
	0	194.508	344.608	324.576	556.614	659.016		0	181.3	333.036	406.503	671.277	1115.4
	0	197.173	317.9	364.366	460.275	672.525		0	186.624	296.227	321.726	493.973	900
	0	189.216	317.9	314.288	317.52	534.154		0	186.624	323.783	485.002	759.755	1115.4
	0	199.838	314.288	393.576	659.016	683.158		0	189.216	310.675	480.2	878.4	1202.85
	0	210.938	372.6	432.964	793.904	863.821		0	213.75	380.926	546.21	771.456	1257.53
RT+Anti-CD47 (Con)	0	189.216	259.2	189.216	317.52	427.432		0	181.3	240.318	317.9	433.2	560
	0	189.216	292.783	216.562	310.675	397.808		0	189.216	279.046	288	369.8	595.35
	0	181.476	299.88	199.838	249.64	451.584		0	194.4	258.57	310.005	510	613.836
	0	181.476	321.512	279.046	475.398	617.4		0	186.624	340.736	352.352	504.752	646.869
	0	176.4	356.445	356.445	442.225	618.246		0	186.624	348.48	372.6	499.408	481.562
	0	178.956	344.608	368.55	456.192	747.27		0	186.624	372.6	406.503	578.656	878.4
	0	199.838	372.6	364.366	510	688.176		0	191.808	376.248	414.05	641.52	766.14
	0	178.956	317.9	351.959	414.736	589.837		0	189.216	314.288	339.575	402.688	598.23

## Sheet: Fig 5g
	Non-Irradiated
	Control	Anti-CD47	RT	RT+Anti-CD47	RT+Anti-CD47 (Con)
F4/80+cell/field	4	4	6	5	10
	2	2	4	1	5
	0	3	6	3	7
	0	2	2	3	10
	0	8	3	5	15
	3	0	4	1	4
	7	2	5	1	9
	1	7	6	6	6
	5	4	4	2	2
	11	6	4	1	10
	13	10	9	4	4
	8	0	7	1	13
	9	9	1	2	6
	6	3	0	10	12
	5	4	7	7	12
	2	0	0	0	8
	1	3	5	12	9
	2	0	3	3	6
	1	6	1	5	1
	0	2	6	9	5
	7	3	4	7	8
	6	2	6	1	9
	15	8	3	0	8
	13	4	1	0	8
	0	2	3	3	9
	6	3	4	4	6
	0	5	4	5	8
	7	5	2	9	4
	5	4	2	6	5
	1	1	8	7	3
	5	6	1	5	3
	0	8	0	13	6
	1	5	0	10	8
	2	3	5	9	3
	6	5	2	8	5
	5	1	4	11	6
	5	1	3	5	8
	10	2	3	7	8
	6	6	1	9	8
	0	0	0	0	1
	4	0	3	2	3
	9	2	6	3	8
	9	0	7	12	10
	6	3	5	19	19
	5	4	5	13	9
	0	5	0	5	7
	1	0	0	6	5
	0	0	0	5	2
	8	0	0	6	1
	7	0	3	5	3
	5	4	0	2	8
	2	1	7	7	14
	0	2	2	4	12
	1	6	2	8	6
	0	3	3	4	5
	2	4	0	5	10
	6	13	5	3	10
	6	4	10	8	9
	1	3	1	3	10
	10	6	1	3	5
	2	0	2	4	4
	12	0	2	2	9
	0	2	0	1	7
	4	3	2	1	9
	5	2	2	5	9
	5	2	2	6	9
	1	4	1	3	1
	0	0	2	12	3
	0	0	6	6	0
	0	2	0	15	3
	5		10	8	7
	10		2	4	1
	11		10	8	14
	2		0	7	4
	2		1	2	5
	0		2	3	5
	2		2	2	5
	5		4	11	12
	3		8	10	3
	7		12	6	9
