# Supplementary material for: Radiotherapy in combination with CD47 blockade elicits a macrophage-mediated abscopal effect
Source: Nat Cancer. 2022 Nov 21;3(11):1351–66. doi: 10.1038/s43018-022-00456-0 (PMC9701141; doi:10.1038/s43018-022-00456-0)
Supplement: Source Data Fig. 6 — Statistical Source Data. [file 43018_2022_456_MOESM8_ESM.xlsx]

## Sheet: Fig 6c
	Irradiated (right tumor)					Non-irradiated (left tumor)
	Control	Anti-CD47	RT	RT+Anti-CD47		Control	Anti-CD47	RT	RT+Anti-CD47
FITC+/CD11b+F4/80+ cells	22.6	24.9	23.5	20.7		9.6	13.5	6.75	12.3
	16.8	33.4	32.1	27.2		8.3	10.2	6.33	17.8
	23.5	36.1	32.1	28.3		7.04	24.1	8.14	14.8
	37.7	35.8	25.1	27		4.44	14.4	14.8	10.9
	9.36	36.8	25.4	28.2		6.23	11.1	12.7	24.2
	28.9	26.6	22.8	32.9		6.36	9.54	11.2	14.6
	30.5	29	22	27.2		9.75	17.5	14.5	18.7

## Sheet: Fig 6e
	Irradiated (right tumor)							Non-irradiated (left tumor)
	day 0	day 9	day 11	day 13	day 15	day 17		day 0	day 9	day 11	day 13	day 15	day 17
1 Control	0	111.6	240.318	414.736	792.756	1790.56		0	108	213.75	433.2	766.14	1686.61
	0	119.072	189.037	428.688	807.36	1814.2		0	109.8	171.396	415.152	634.834	1292.85
	0	127.008	219.488	397.808	595.35	1380.69		0	131.072	208.088	380.926	601.126	1239.3
	0	108	213.75	310.675	708.736	1767.46		0	109.8	202.612	317.9	595.35	1333.08
	0	125.023	237.276	389.207	683.65	1158.7		0	121.086	225.264	356.445	671.55	1203.05
	0	125.023	255.881	367.84	578.656	1187.84		0	117.212	246.519	393.576	870.902	1664.7
	0	123.008	213.75	380.926	753.371	1256.4		0	124.93	208.088	360.406	589.837	1123.85
1 RT	0	125.023	208.088	348.48	546.21	1225.25		0	124.93	259.2	461.041	863.821	1441.73
	0	109.8	196.992	292.824	442.225	1106.95		0	111.6	213.75	259.2	475.398	1114.11
	0	124.93	199.838	255.528	424.128	1000		0	127.008	231.04	368.55	683.65	1545.34
	0	109.8	213.75	259.002	317.9	953.127		0	104.43	219.488	289.338	618.246	1056.77
	0	124.93	205.35	310.675	393.576	968.688		0	127.008	237.16	329.122	655.987	1081.66
	0	125.023	202.502	282.408	465.745	1056.77		0	125.023	202.612	368.55	551.412	1081.66
2 Control	0	115.351	189.216	360.096	567.84	1212.03		0	119.164	197.173	306.56	584.325	1064.96
	0	97.556	176.4	356.224	562.432	1202.85		0	106.171	152.626	237.276	520.251	953.127
	0	117.212	210.938	321.512	540.653	1239.3		0	123.008	191.808	259.2	442.225	826.562
	0	99.238	181.476	376.65	694.008	1239.3		0	119.072	176.4	314.288	524.354	984.375
	0	119.164	213.75	410.827	835.44	1631.85		0	115.351	171.5	282.408	489.268	960.938
2 RT	0	109.8	191.808	296.227	573.248	864		0	108	181.3	310.675	499.408	892.143
	0	111.6	186.517	321.512	480.2	842.402		0	108	186.624	307.062	489.804	930.25
	0	113.49	186.624	303.116	448.592	779.76		0	99.238	202.612	299.88	556.972	864
	0	121.086	173.95	296.352	480.2	766.764		0	111.6	173.95	292.783	475.398	983.385
	0	113.49	176.4	289.338	465.408	793.5		0	149.698	178.956	303.408	475.398	920.465
3 Control	0	94.08	141.537	289.338	470.45	841		0	99.238	222.376	397.808	740.602	1086.53
	0	107.648	191.808	321.512	499.408	984.375		0	77.2475	222.376	325.424	715.008	1359.46
	0	106.171	189.216	329.122	545.754	961		0	111.6	252.761	344.608	677.6	1333.08
	0	121.086	191.808	348.48	567.84	984.375		0	117.212	197.173	368.55	618.246	1194.01
	0	121.086	191.808	317.9	525	1056.77		0	117.212	227.812	437.712	677.6	1323.56
	0	111.6	171.5	269.001	551.668	1031.94		0	121.086	249.64	442.225	821.34	1348.65
3 RT	0	107.911	166.635	299.88	333.036	359.856		0	104.284	240.318	329.122	779.76	1482.55
	0	108	161.84	216.562	292.783	406.503		0	121.086	240.318	437.712	715.008	1276.22
	0	125.023	189.216	208.088	299.88	406.456		0	113.49	176.4	252.486	451.25	1031.94
	0	113.4	181.476	225.264	310.464	343.188		0	109.8	181.476	243.36	432.964	1070.31
	0	119.164	152.626	197.173	317.9	299.88		0	111.6	178.85	279.046	629.695	1184.83
4 Control	0	104.43	152.626	222.188	446.218	864		0	97.556	154.87	249.444	463.89	937.998
	0	117.212	181.476	275.684	432.964	863.288		0	119.164	189.216	289.338	470.45	1000
	0	102.689	189.216	299.88	348.524	863.821		0	100.92	178.85	292.783	384.75	1000.19
	0	125.023	178.85	279.046	368.327	878.4		0	123.008	216.302	303.408	451.584	961
	0	99.238	205.35	321.512	480.2	1007.81		0	104.43	208.088	310.675	494.606	1039.88
	0	104.43	166.635	282.408	530.452	984.064		0	108	164.255	275.684	525.351	1065.02
4 RT	0	92.5965	139.425	208.088	275.2	384.75		0	92.5965	143.748	289.338	423.801	611.104
	0	87.725	128.993	222.376	240.318	463.89		0	97.556	133.12	199.838	314.288	428.546
	0	89.2375	137.312	205.35	237.276	363.968		0	99.238	152.626	310.675	347.612	721.28
	0	109.8	157.216	205.35	333.036	402.04		0	99.238	137.312	202.612	325.424	433.2
	0	111.6	154.87	202.612	299.88	397.808		0	109.8	152.626	197.173	329.122	442.225
	0	109.8	161.84	227.812	347.612	598.23		0	99.238	157.216	219.488	352.352	647.352
