# Supplementary material for: Radiotherapy in combination with CD47 blockade elicits a macrophage-mediated abscopal effect
Source: Nat Cancer. 2022 Nov 21;3(11):1351–66. doi: 10.1038/s43018-022-00456-0 (PMC9701141; doi:10.1038/s43018-022-00456-0)
Supplement: Source Data Fig. 7 — Statistical Source Data. [file 43018_2022_456_MOESM9_ESM.xlsx]

## Sheet: Fig 7b
MC38	Irradiated (right tumor)								Non-irradiated (left tumor)
	day 0	day 7	day 9	day 11	day 13	day 15	day 17		day 0	day 7	day 9	day 11	day 13	day 15	day 17
Control	0	194.4	269.001	441.099	807.651	816.75	1094.4		0	176.4	255.881	339.575	542.626	431.695	638.666
	0	176.4	298.116	464.64	630.403	790.087	919.368		0	189.216	406.503	683.55	695.038	771.75	1359.46
	0	197.173	275.625	328.536	437.536	563.558	857.736		0	202.612	259.92	428.546	512.79	576.24	836.37
	0	197.173	291.964	380.208	413.1	434.752	853.013		0	189.216	314.288	351.31	567.84	529.92	761.359
	0	208.088	268.363	359.856	516.096	539.136	870.732		0	213.75	289.338	425.25	528.22	575	1317.83
	0	196	432.964	672.525	757.741	925.753	1724.8		0	191.558	393.348	562.432	823.601	1094.4	1866.24
Anti-CD47	0	180.918	300.8	388.08	498.15	773.344	1134.67		0	183.75	296.447	477.042	739.508	780.376	1417.22
	0	202.612	410.827	560	1106.95	1194.01	1566.73		0	194.4	317.9	297.6	584.325	446.738	747.194
	0	202.502	372.6	489.804	535.806	773.663	1007.81		0	196.992	376.65	446.218	760.266	896.724	1414.48
	0	183.298	249.018	305.087	278.4	489.804	529.254		0	213.75	299.88	402.04	317.9	451.25	546.21
	0	196.992	289.338	355.743	520.251	567.018	992.188		0	213.75	257.372	342.924	583.358	735.075	1188
	0	199.838	328.738	461.041	653.455	748.503	874.791		0	205.35	310.675	441.8	641.52	623.598	1000
RT	0	199.838	256	299.88	143.65	82.472	90.944		0	194.508	262.4	303.408	520	520	890.226
	0	183.996	246.519	261.612	222.376	182.648	186.2		0	199.838	372.287	584.325	1187.84	1219.68	1492.14
	0	196.992	267.696	265.6	253.125	115.351	178.537		0	186.624	285.404	392.85	455.762	612.06	1514
	0	205.35	288	300.8	224.516	189	216.562		0	213.75	284.8	460.275	510	723.078	1489.6
	0	194.078	283.966	249.018	191.808	104.43	124.93		0	199.584	287.086	488.579	663.062	947.072	1535.91
	0	205.35	272.281	210.938	176.4	81.12	163.849		0	210.938	255.881	316.028	407.932	378.895	705.499
RT+Anti-CD47	0	183.996	243.36	139.425	109.8	0	0		0	197.173	243.36	152.626	171.396	166.635	284.8
	0	208.088	310.464	219.375	0	0	0		0	194.4	299.88	282.408	281.6	242.47	369.82
	0	202.612	246.519	147.456	0	0	0		0	213.75	243.36	166.635	238.206	384.75	548.856
	0	183.75	205.35	137.216	0	0	0		0	189.216	219.375	145.762	178.176	214.245	223.767
	0	210.938	282.408	137.312	0	0	0		0	197.173	279.046	218.489	247.5	194.4	488.448
	0	189.216	205.35	121.086	0	0	0		0	205.35	134.54	102.602	0	0	0
	0	191.808	183.75	130.696	0	0	0		0	213.75	285.894	292.5	319.39	403.971	683.55

## Sheet: Fig 7c
MC38	Irradiated (right tumor)								Non-irradiated (left tumor)
	day 0	day 7	day 9	day 11	day 13	day 15	day 17		day 0	day 7	day 9	day 11	day 13	day 15	day 17
Control	0	152.626	422.331	528.22	817.216	1026.67	1250		0	137.312	331.632	441.099	856.326	999.44	1164.87
	0	159.528	405	698.389	934.528	1210.32	1566.36		0	143.748	354.025	648.96	730.08	1065.6	2068.56
	0	157.216	362.404	598.23	822.8	1079.11	1429.69		0	166.635	372.287	454.072	849.66	1076.11	1225.25
	0	161.84	428.688	490.05	821.516	1176.12	1653.09		0	139.425	355.008	473.812	780.45	1282.45	968.302
	0	169.016	475.398	623.598	1333.08	1194.01	1743.75		0	152.626	346.286	555.131	733.482	1156.25	1561.61
	0	166.635	419.71	733.824	998.514	1239.3	1630.67		0	143.65	402.178	435.896	812.25	989.786	1482.55
	0	149.988	419.71	567.84	885.6	1053.26	1350.21		0	148.104	342.924	478.216	905.06	1006.08	989.016
Anti-CD47	0	164.152	335.962	433.2	793.5	1743.75	1710		0	143.65	364.366	442.368	674.16	1166.1	1472.33
	0	161.84	393.576	521.324	672.28	987.696	1245.46		0	161.84	389.344	470.016	833.175	883.728	2252.8
	0	148.104	278.4	435.896	639.846	1132.3	1236.99		0	150.381	292.783	406.503	561.816	1000	945.587
	0	141.537	393.576	535.806	734.217	1140.75	1294.72		0	143.65	293.327	459.472	634.834	1014.82	912.984
	0	150.381	393.576	499.851	1054.69	1140.62	1377.35		0	152.626	428.688	677.6	1103.38	1519	1953.69
	0	141.537	328.738	393.576	700.979	1088.71	1350.21		0	157.216	289.338	388.8	708.736	951.665	1185.16
	0	159.528	406.503	460.8	915.062	1282.45	1350.21		0	157.216	442.225	460.275	961	1266.98	1248.41
RT	0	139.425	236.816	279.046	289.338	194.4	196.992		0	137.312	359.856	516.304	667.85	921.456	1381.21
	0	159.359	332.82	289.338	202.502	166.635	224.516		0	133.12	389.207	535.806	744.188	1233.7	1127.11
	0	157.216	275.2	259.002	237.276	213.75	154.87		0	159.528	318.028	397.808	595.35	623.598	883.728
	0	154.87	299.88	225	225.264	225.264	152.626		0	152.626	325.424	437.712	878.4	1037.88	1491.08
	0	145.762	255.528	279.046	191.1	164.152	161.84		0	145.408	361.25	527.589	705.6	1058.4	1411.29
	0	157.216	249.64	279.046	227.812	178.85	178.85		0	145.926	289.338	385.067	540	611.888	892.8
	0	152.626	272	268.8	186.517	252.486	191.558		0	143.748	360.096	433.2	807.36	892.143	1617.41
RT+Anti-CD47	0	143.65	181.3	102.602	0	0	0		0	141.537	202.502	168.776	368.55	419.813	641.52
	0	150.381	186.517	90.75	0	0	0		0	157.216	202.502	166.635	296.227	414.05	578.191
	0	145.762	168.776	71.656	0	0	0		0	161.84	173.95	193.55	270	417.15	658.317
	0	139.264	196.992	109.651	0	0	0		0	139.425	216.562	189.216	321.048	431.664	530.16
	0	143.65	133.12	70.227	0	0	0		0	143.65	181.476	168.776	242.47	242.592	604.713
	0	137.216	150.381	81.648	0	0	0		0	159.528	176.4	173.776	219.284	328.05	561.816
	0	154.87	189.216	109.651	0	0	0		0	157.216	202.502	213.75	344.608	363.968	617.4
	0	139.425	133.12	65	0	0	0		0	141.537	210.938	186.2	364.366	441.099	671.277
Control+CD8 depletion	0	139.425	272	668.542	893.83	1312.2	1922.54		0	134.946	278.4	683.65	1157.65	1333.08	1811.86
	0	166.464	332.35	920.465	1497.38	2056.39	2788.28		0	157.216	441.8	705.672	1034.44	1523.52	2240
	0	152.46	419.71	846.4	1424.19	1833.18	2599.99		0	159.528	451.25	752.64	1005.43	1195.31	1764
	0	164.152	500	799.254	1148.23	1595.02	2384.06		0	164.152	442.225	885.062	988.604	1233.7	2138.22
	0	159.528	485.002	984.375	1421	1802.49	2178.25		0	147.875	419.71	907.2	1101.56	1468.4	1922
	0	164.152	463.89	839.788	1044.3	1843.83	2378.47		0	157.216	474.624	818.748	1142.24	1782.74	2460.98
	0	161.84	535.553	703.04	1212.42	1894.7	2433.99		0	148.104	417.15	727.833	1081.66	1523.45	2368.57
Anti-CD47+CD8 depletion	0	145.926	464.788	550.525	970.444	1436.5	2457.6		0	161.84	432.964	514.553	1328.74	1254.53	1920.39
	0	157.216	442.368	780.275	1015.62	1523.52	2114.2		0	152.46	424.128	632.736	857.736	1085.94	1412.44
	0	150.282	489.804	899.223	1093.75	1782.74	2030.11		0	154.638	460.8	740.096	1247.94	1584.8	2163.2
	0	157.216	432.964	833.175	985.263	1418.78	2214.4		0	150.282	433.2	721.448	849.66	1176.12	1596.67
	0	159.528	321.489	595	886.075	972.038	1814.2		0	154.87	419.71	753.371	907.2	1276.22	1777.5
	0	136.93	446.218	671.55	1164.87	1790.56	1971.92		0	143.65	428.688	611.104	796.027	1596.67	2085.68
	0	159.528	433.2	787.176	1105.92	1767.46	2033.54		0	147.875	461.041	721.448	1046.88	1861.71	2084.49
RT+CD8 depletion	0	152.626	325.125	318.028	360.096	292.783	246.054		0	152.46	461.041	721.28	1385.1	1335.94	2198.29
	0	157.216	258.57	317.52	361.673	358.228	312.05		0	148.104	310.464	600.862	957.6	1300.14	1970.05
	0	161.604	343.914	388.8	617.98	755.634	816.75		0	143.748	424.128	849.364	1194.01	1472.33	1635.92
	0	157.216	289.338	292.494	369.8	517.495	432.45		0	139.264	372.6	813.337	1093.97	1347.92	1836.77
	0	161.84	348.48	348.48	422.331	518.94	486.68		0	159.528	375.7	597.471	1116.3	1530.9	2431.06
	0	145.408	307.062	256	310.675	419.71	425.25		0	152.1	455.054	686.664	919.6	1743.75	2162.25
	0	152.626	299.88	258.57	302.58	424.128	259.2		0	149.988	506.88	817.216	1116	2159.39	2292.36
RT+Anti-CD47+CD8 depletion	0	145.926	207.831	121.086	199.838	228.152	107.911		0	154.87	292.783	246.402	499.851	455.455	878.4
	0	143.65	161.84	117	0	181.3	100.92		0	164.255	219.375	229.992	504.21	567.018	955.867
	0	150.282	231.04	189.216	278.842	236.816	176.4		0	130.696	299.218	279.046	556.972	612.362	1123.85
	0	166.635	275.2	219.375	229.992	143.36	181.3		0	157.216	275.684	234.196	551.668	635.688	997.228
	0	152.626	205.35	176.4	156.325	121.086	66.25		0	143.65	249.64	285.77	593.028	712.86	1106.63
	0	157.216	219.375	161.84	249.018	181.3	222.376		0	154.87	265.6	348.48	700.979	792.756	1245.82
	0	166.635	237.16	141.537	121.086	0	0		0	157.216	269.001	256	355.743	463.89	918.984

## Sheet: Fig 7d
	Control	Anti-CD47	RT	RT+Anti-CD47	Control+CD8 depletion	Anti-CD47+CD8 depletion	RT+CD8 depletion	RT+Anti-CD47+CD8 depletion
CD8+/ Live cells	0.67	1.74	0.61	2.77	0.00443	0	0.011	0.00762
	0.95	1.47	2.03	1.65	0.00787	0.018	0.028	0.011
	0.85	1.43	3.43	1.18	0.0065	0.00223	0.009	0
	1.01	1.59	1.98	1.48	0.042	0.015	0.00976	0.00654
	0.66	2.2	1.62	2.12	0.024	0.00326	0.00445	0.0022
	1.65	2.04	1.44	2.77	0.00343	0.00549	0.0054	0.00671
	2.08	1.06	2.07	1.52	0.03	0.069	0.00217	0
				1.59

## Sheet: Fig 7e
MC38	Irradiated (right tumor)								Non-irradiated (left tumor)
	day 0	day 7	day 9	day 11	day 13	day 15	day 17		day 0	day 7	day 9	day 11	day 13	day 15	day 17
RT+Anti-CD47	0	199.838	205.35	0	0	0	0		0	210.938	255.528	314.288	485.002	960.692	1169.35
	0	194.4	213.75	121.086	0	0	0		0	189.216	231.231	236.816	428.546	648.96	1016.13
	0	191.808	143.65	143.65	0	0	0		0	194.4	219.375	310.675	515	944.345	1081.72
	0	197.173	225.264	127.008	0	0	0		0	194.508	225.264	292.494	567.84	983.385	1176.26
	0	189.216	225	133.12	0	0	0		0	202.502	279.046	321.726	562.277	937.024	1034.44
	0	202.612	189.216	161.84	0	0	0		0	178.85	219.375	186.517	430.612	637.562	1081.66
	0	183.996	197.173	121.086	0	0	0		0	197.173	279.046	213.75	600.862	784	861.908
RT+Anti-CD47+Anti-PD-1	0	205.35	194.4	0	0	0	0		0	194.508	269.001	210.938	197.173	442.225	623.971
	0	189.216	231.231	111.6	0	0	0		0	194.508	255.881	176.4	310.675	406.503	578.656
	0	202.612	216.562	115.2	0	0	0		0	189.216	186.2	219.04	305.087	435.896	529.92
	0	205.35	213.75	115.351	0	0	0		0	197.173	240.318	227.254	475.398	446.976	636.54
	0	199.838	255.881	133.12	0	0	0		0	196.599	265.721	189.216	335.16	396.118	527.962
	0	194.4	204.161	109.8	0	0	0		0	205.35	189.216	166.464	415.152	470.45	746.368
	0	191.808	191.808	109.8	0	0	0		0	189.216	262.4	157.115	344.45	336.82	525.351
	0	199.838	219.04	126.852	0	0	0		0	181.476	225.264	145.926	227.254	300.8	441

## Sheet: Fig 7f
MC38	RT+Anti-CD47	RT+Anti-CD47+Anti-PD-1
CD11b+F480+/ Live cells	1.27	13.1
	2.61	5.95
	1.09	4.82
	1.59	5.74
	2.31	6.86
	3.04	5.59
	3.31	3.87
		7.22
CD206+/ CD11b+F4/80+	17.8	13.3
	15.6	11.6
	11.3	14.3
	10.9	15.2
	11.8	13.5
	15.5	14.2
	15.1	19.2
CD3+/ Live cells	1.27	13.3
	2.61	11.6
	1.09	14.3
	1.59	15.2
	2.31	13.5
	3.04	14.2
	3.31	19.2
CD4+/ CD3+ cells	12.2	21.5
	9.73	10.5
	6.1	12.6
	6.94	13.8
	6.64	20.2
	10.2	13.7
	10.9	9.99
		23.4
CD8+/ CD3+ cells	35.3	30.2
	39.3	28.1
	36.5	29
	23.4	32.7
	26.2	24.9
	31.7	30.4
	22.8	48.1
		28.8
