# Supplementary material for: Radiotherapy in combination with CD47 blockade elicits a macrophage-mediated abscopal effect
Source: Nat Cancer. 2022 Nov 21;3(11):1351–66. doi: 10.1038/s43018-022-00456-0 (PMC9701141; doi:10.1038/s43018-022-00456-0)
Supplement: Source Data Extended Data Fig. 1 — Statistical Source Data. [file 43018_2022_456_MOESM10_ESM.xlsx]

## Sheet: Extended Fig 1a
	tumor volume
	day 0	day 11	day 13	day 15	day 18	day 20
0 Gy	0	127.008	272.281	546.21	1512.3	1641.33
	0	133.12	285.77	504.21	1016.06	1674.7
	0	144.869	380.926	780.275	921.6	1576.88
	0	139.264	384.75	914.4	1257.73	2273.29
	0	143.65	461.041	961	1248.41	1946.03
5 Gy	0	132.962	310.675	489.804	578.812	1000
	0	134.946	249.018	329.122	285.77	393.348
	0	139.264	255.528	393.576	344.608	849.66
	0	145.762	245.48	328.738	255.528	953.125
	0	139.264	265.6	310.675	247.5	435.896
10 Gy	0	133.12	242.592	225	81.648	0
	0	137.312	243.36	306.936	0	0
	0	127.008	269.001	310.464	44.982	0
	0	137.216	222.376	266.805	74.36	37.926
	0	121.086	306.936	239.805	50.625	32.8

## Sheet: Extended Fig 1b
	KP1 control	KP1 Cd47KO
Phagocytosis (%)	4.83	12.5
	5.01	15.6
		10.8

## Sheet: Extended Fig 1c
NCI-H82	tumor volume
	day 0	day 10	day 12	day 14
Control	0	239.062	500.887	1079.09
	0	219.375	419.71	820.816
	0	219.375	661.5	1587.6
	0	178.85	633.938	1528.8
Anti-CD47	0	282.408	445.5	950.4
	0	207.36	606.744	780.275
	0	208.088	518.616	806.725
	0	183.75	397.808	828.478
RT	0	233.928	551.412	575
	0	175.712	419.71	528.22
	0	219.04	447.174	550.854
	0	175.712	384.75	425.25
RT+Anti-CD47	0	243.36	310.675	406.272
	0	237.16	339.575	227.812
	0	209.952	461.041	432.964
	0	180.918	213.75	236.816

## Sheet: Extended Fig 1d
	body weight
	day 10	day 12	day 14
Control	35.7	36	36.5
	35.3	35.2	34.6
	26.7	27.1	27.6
	26	26.8	27.2
Anti-CD47	33.7	34.3	34.4
	27.8	27.8	28.8
	28.6	29.8	29.2
	26.3	25.6	26
RT	26.8	26.6	26.5
	25.7	25	25.1
	25.2	23.8	23.7
	26.9	25.9	25.4
RT+Anti-CD47	36.8	35.8	35.8
	26.7	26.6	27.6
	26.3	26.5	26
	33.3	32.1	31.8

## Sheet: Extended Fig 1f
	Control	Anti-CD47	RT	RT+Anti-CD47
F4/80+ cell/field	1	1	6	19
	0	2	10	15
	0	1	10	20
	0	0	18	5
	1	2	14	11
	0	4	13	15
	2	8	6	23
	0	5	9	19
	0	2	8	14
	0	0	7	14
	0	0	4	21
	0	4	0	11
	0	6	5	13
	0	6	2	11
	1	2	6	9
	22	35	21	9
	15	40	13	15
	19	6	8	8
	19	18	4	16
	20	8	8	15
	13	10	12	12
	17	5	8	17
	18	6	13	28
	23	6	24	23
	16	7	23	26
	19	4	31	30
	13	4	22	29
	20	3	14	17
	14	1	11	16
	17	0	10	12
	2	5	14	13
	3	5	14	14
	2	5	9	15
	2	8	13	14
	4	7	11	13
	7	4	9	11
	1	1	10	13
	1	0	10	10
	2	8	11	9
	1	0	12	12
	0	0	14	6
	1	1	11	20
	7	2	11	15
	5	4	3	13
	1	0	13	20
	7	12	16	18
	6	3	10	1
	5	1	10	22
	5	0	13	21
	5	0	11	20
	7	2	8	16
	7	2	15	10
	2	3	22	7
	2	3	20	6
	4	3	15	15
	2	2	11	12
	2	3	17	16
	2	6	9	7
	2	5	11	8
	0	3	20	5

## Sheet: Extended Fig 1g
NJH29	tumor volume
	day 0	day 17	day 19	day 21	day23
Control	0	268.324	429.887	681.884	1580.65
	0	268.324	541.5	759.577	1946.25
	0	274.604	441.45	972	1512.3
	0	235.468	518.616	788.288	1801.28
Anti-CD47	0	137.312	230.625	298.116	715.498
	0	288.8	497.317	661.567	795.906
	0	314.928	445.5	675	1466.39
	0	304	415.853	757.12	1376.5
	0	254.144	415.853	663.062	1321.31
RT	0	186.2	265.6	464.788	988.268
	0	311.647	478.325	760.384	1132.81
	0	300.8	541.5	638.666	1005.1
	0	210.938	295.856	555.955	834.272
RT+Anti-CD47	0	292.783	465.52	514.425	445.5
	0	261.612	335.16	431.433	581.042
	0	332.82	272	428.688	634.8
	0	295.856	453.6	615	538.265
	0	108	194.4	274.36	268.8

## Sheet: Extended Fig 1h
NJH29	body weight
	day 17	day22
Control	29.5	30
	32.4	32.9
	30.3	28.3
	29.7	30.2
Anti-CD47	30.3	31.3
	31.4	31.4
	30.2	30.8
	31.7	32.8
	32.7	32.4
RT	28.8	28.2
	32.3	31.7
	29.9	29.8
	30.7	30.3
RT+Anti-CD47	32.4	32.9
	29.5	29.3
	29.8	30.7
	30.8	29.2
	28.3	28.8

## Sheet: Extended Fig 1j
	Control	Anti-CD47	RT	RT+Anti-CD47
F4/80+cell/field	1	13	12	6
	2	5	14	22
	1	17	13	25
	4	2	2	24
	0	6	1	58
	2	1	0	26
	3	0	6	0
	0	12	7	6
	5	5	7	9
	1	0	4	7
	0	0	1	6
	0	0	0	12
	0	0	0	16
	0	0	0	17
	0	0	0	20
	0	0	0	19
	0	0	1	11
	0	0	4	3
	0	0	0	6
	4	0	0	12
	0	0	0	22
	1	0	0	10
	1	0	0	20
	0	0	0	11
	0	0	0	10
	0	0	2	12
	6	4	2	4
	0	9	0	0
	5	24	0	2
	0	20	0	4
	0	4	2	25
	0	2	3	4
	0	0	0	10
	0	7	3	2
	0	3	8	3
	0	4	4	5
	0	3	5	3
	2	3	5	5
	0	7	6	7
	4	6	20	21
		0		5
		1		5
		0		6
		0		0
		0		2
		0		2
		0		0
		0		2
		0		1
		0		6
