# Supplementary material for: Radiotherapy in combination with CD47 blockade elicits a macrophage-mediated abscopal effect
Source: Nat Cancer. 2022 Nov 21;3(11):1351–66. doi: 10.1038/s43018-022-00456-0 (PMC9701141; doi:10.1038/s43018-022-00456-0)
Supplement: Source Data Extended Data Fig. 2 — Statistical Source Data. [file 43018_2022_456_MOESM11_ESM.xlsx]

## Sheet: Extended Fig 2a
	Irradiated (right tumor)						Non-irradiated (left tumor)
	day 0	day 11	day 13	day 15	day 17		day 0	day 11	day 13	day 15	day 17
Control	0	145.762	348.48	982.344	1489.6		0	157.216	340.216	661.5	1203.05
	0	133.12	344.608	871.2	1276.22		0	145.762	406.503	937.024	1461.89
	0	139.264	396.05	874.64	1450.4		0	141.537	302.58	835.44	1266.64
	0	152.626	302.58	906.304	1478.06		0	157.216	389.344	945.134	1532.46
	0	150.381	494.95	1048.58	1598.7		0	139.264	499.851	1081.34	1664.7
Anti-CD47	0	157.216	307.062	612.06	1181.51		0	150.381	303.408	613.836	1031.94
	0	181.3	475.398	1089.99	1664.7		0	143.65	380.7	849.364	1166.1
	0	150.381	352.485	653.455	1115.4		0	141.537	340.605	856.74	1418.78
	0	157.216	419.71	1064.96	1687.5		0	145.762	393.576	1016.06	1513.23
	0	171.5	546.21	1081.34	600.862		0	159.528	299.88	864	1158.7
RT	0	171.396	289.132	347.612	658.317		0	139.264	310.464	671.058	1361.65
	0	133.12	356.445	523.418	850.149		0	159.528	376.65	921.6	1598.7
	0	159.528	397.808	520	610.018		0	145.762	406.503	856.74	1313.83
	0	147.875	352.485	694.575	921.6		0	147.456	376.65	984.375	1472.33
	0	159.528	340.736	504.21	906.304		0	149.988	546.21	1073.34	1697.56
RT+Anti-CD47	0	143.65	262.4	396.9	546.21		0	145.926	259.2	255.528	422.331
	0	159.528	275.684	243.36	489.804		0	157.216	259.2	340.605	567.84
	0	157.216	299.88	402.04	600.862		0	159.528	256	389.344	793.5
	0	157.216	296.227	317.9	578.812		0	141.312	249.64	303.116	589.472
	0	157.216	310.675	397.808	535.806		0	166.635	262.122	332.35	595.35
Control CD8 depletion	0	128.993	299.88	562.432	913.385		0	132.618	368.55	739.26	1313.83
	0	157.216	428.546	1007.81	1524.31		0	150.381	424.128	774.4	1620.02
	0	145.762	333.036	951.665	1566.36		0	143.748	329.252	921.6	1665.08
	0	143.65	493.973	945.562	1710		0	137.312	393.576	877.212	1543.9
	0	145.762	344.389	885.6	1499.4		0	152.626	352.352	907.924	1482.55
Anti-CD47 CD8 depletion	0	157.216	344.608	807.36	1239.3		0	154.87	368.327	780.275	1352.12
	0	157.216	372.6	842.402	1323.56		0	152.626	376.786	813.337	1620.67
	0	159.528	368.55	1039.88	1385.1		0	133.12	325.125	864	1114.95
	0	159.528	336.518	662.924	1000		0	157.216	335.962	746.368	1276.22
	0	159.528	406.503	767.05	1166.1		0	164.152	490.05	968.256	1352.12
RT CD8 depletion	0	154.87	393.576	780.275	898.098		0	143.65	305.942	689.7	1000
	0	152.626	451.584	846.4	1176.12		0	157.216	480.2	1031.94	1698.75
	0	127.008	310.005	611.888	952.576		0	159.528	432.964	1015.62	1492.14
	0	161.84	372.6	546.21	885.6		0	150.282	489.804	1056.45	1710
	0	159.528	360.096	525	1000		0	150.282	317.9	646.07	1245.82
RT+Anti-CD47 CD8 depletion	0	164.255	299.88	575	817.216		0	152.626	285.77	384.75	708.736
	0	143.65	292.783	593.028	598.23		0	148.104	289.338	355.743	567.018
	0	143.65	318.028	451.25	560		0	141.537	310.675	525	635.419
	0	143.748	348.48	499.851	650.475		0	135.168	299.88	356.445	518.938
	0	150.282	328.738	623.598	740.096		0	159.528	299.88	393.348	504.21

## Sheet: Extended Fig 2b
	Irradiated					Non-irradiated
	Control	Anti-CD47	RT	RT+Anti-CD47		Control	Anti-CD47	RT	RT+Anti-CD47
CD3+cell/field	5	1	5	6		0	21	2	0
	3	0	4	2		0	23	0	0
	4	2	10	0		0	2	0	0
	0	2	7	0		0	18	18	10
	0	1	11	2		0	5	1	3
	2	1	3	10		4	0	6	35
	0	8	4	8		2	0	0	16
	1	4	2	2		0	0	4	0
	0	10	3	0		0	3	0	1
	1	1	4	22		1	17	0	2
	7	0	5	0		5	0	1	0
	1	2	2	0		17	0	0	1
	0	7	2	4		9	0	0	1
	1	8	0	5		12	3	0	4
	3	15	0	13		27	4	11	33
	0	7	0	4		22	6	3	30
	0	4	0	16		4	1	0	1
	0	0	0	8		9	3	0	2
	0	1	0	0		4	7	0	0
	0	0	0	3		1	2	0	1
	4	1	0	1		4	0	10	3
	1	0	11	2		2	0	2	3
	1	0	6	0		0	1	0	4
	0	0	41	0		0	6	4	6
	4	0	29	0		0	13	2	4
	4	0	20	0		0	16	6	10
	0	0	35	0		0	2	4	4
	1	2	25	6		0	3	2	4
	0	2	8	0		0	1	22	1
	0	5	32	13		0	0	27	0
	2	6	2	27		1	6	1	0
	6	3	1	12		1	1	5	0
	1	2	7	12		8	0	6	4
	4	2	2	7		0	0	11	4
	6	0	3	0		2	1	18	1
	2	7	0	1		1	0	9	0
	0	0	1	8		0	1	19	2
	2	2	4	0		0	0	3	2
	20	1	0	3		1	0	9	0
	3	3	0	4		0	18	9	1
	18	0		45		1	0		14
	5	23		19		1	0		16
	1	0		3		0	0		3
	7	0		32		13	1		0
	3	2		10		12	0		4
	0	3		18		2	0		4
	1	8		1		0	0		16
	2	17		1		0	4		6
	3	6		3		0	5		17
	4	2		2		2	0		7

## Sheet: Extended Fig 2c
	KP1	KP3
CD11b+F4/80+	0.19	0.9
	0.14	1.9
	0.43	0.42
	0.22	1.06
		0.71
CD206+/CD11b+F4/80+	35.1	27.1
	46.7	28.4
	30.1	35.3
	32.6	31.9
		32.8
CD3+	0.18	0.84
	0.23	1.61
	0.37	0.61
	0.2	1.52
		0.58
CD4+/CD3+	52.1	40
	50.2	49
	48.1	38.4
	42.9	27.2
		47.4
CD8+/CD3+	13.6	4.77
	3.38	19.3
	20.8	8.59
	13.3	40.6
		16.8

## Sheet: Extended Fig 2e
KP3	Irradiated (right tumor)								Non-irradiated (left tumor)
	day 0	day 7	day 9	day 12	day 14	day 16	day 19		day 0	day 7	day 9	day 12	day 14	day 16	day 19
Control	0	252.761	189.216	215.825	255.881	428.688	567.84		0	216.562	194.508	222.376	249.64	415.152	605.696
	0	222.188	199.838	210.826	265.598	451.25	546.21		0	228.152	197.173	219.488	285.894	520.251	567.84
	0	205.35	225.264	205.35	279.046	499.408	584.325		0	210.938	216.562	202.502	256	437.382	459.472
	0	208.088	240.318	213.75	262.122	409.05	618.246		0	199.838	216.562	219.488	269.001	433.2	491.863
	0	213.75	213.75	189.216	243.36	433.2	589.837		0	208.088	237.276	191.808	272.281	451.584	572.22
	0	219.488	252.761	194.078	259.2	393.576	583.495		0	213.75	259.2	183.996	231.231	393.576	589.472
	0	240.318	243.36	191.808	265.6	380.7	584.064		0	237.276	228.267	191.808	252.761	380.926	514.553
	0	222.188	256	255.881	325.125	589.472	659.016		0	225.264	240.318	178.024	268.8	494.606	606.375
Anti-CD47	0	240.318	202.612	208.088	279.046	479.232	441.8		0	222.376	189.216	202.502	303.408	561.055	535.553
	0	194.508	213.75	222.376	318.028	474.624	432.45		0	205.35	210.938	202.612	306.936	455.762	460.275
	0	189.216	205.35	186.624	249.64	480.2	567.84		0	186.624	199.838	197.173	246.519	409.909	535.806
	0	199.838	189.216	199.838	213.564	380.926	556.972		0	202.612	194.508	194.508	202.176	442.368	520.251
	0	219.488	173.95	171.396	205.35	356.445	595.35		0	213.75	228.267	197.173	234.196	406.503	595.508
	0	189.216	222.376	205.35	239.704	388.8	578.812		0	213.75	205.35	202.502	256	428.546	595.35
	0	205.35	205.35	213.75	219.488	213.564	562.277		0	194.508	194.4	210.938	210.826	368.55	459.472
RT	0	219.375	181.476	105.966	121.086	249.64	269.001		0	240.125	189.216	141.537	205.35	473.812	551.412
	0	219.488	178.85	121.086	143.65	252.761	219.04		0	205.167	173.95	166.464	186.2	376.786	335.16
	0	205.35	161.84	115.351	145.762	210.938	275.684		0	199.838	176.4	157.216	225	384.75	530.604
	0	210.938	159.528	109.8	149.988	265.243	227.254		0	205.35	189.216	166.464	256	393.576	460.8
	0	197.173	171.5	189.216	161.84	197.173	262.4		0	199.838	197.173	202.612	237.276	360.406	455.762
	0	194.4	169.016	123.008	183.75	189.037	269.001		0	205.35	186.624	166.464	228.152	306.56	397.375
	0	210.938	205.35	123.008	131.072	279.046	303.45		0	199.838	197.173	161.84	202.502	380.926	514.553
	0	183.996	173.95	125.023	138.915	278.842	133.12		0	194.508	222.376	202.612	240.318	360.406	567.84
	0	216.562	178.956	111.392	135.168	210.938	222.188		0	208.088	197.173	194.4	199.838	310.005	523.418
RT+Anti-CD47	0	213.75	157.216	0	0	0	0		0	205.35	161.84	115.351	124.93	0	0
	0	199.838	159.528	0	0	0	0		0	213.75	164.255	71.5275	94.08	0	0
	0	197.173	127.008	48.6	0	0	0		0	205.35	137.312	68.9265	68.9265	0	0
	0	183.75	152.626	0	0	0	0		0	205.35	159.528	70.227	99.238	198.45	74.1285
	0	176.4	164.152	70.304	0	0	0		0	194.508	166.635	107.911	104.43	255.528	181.3
	0	202.502	154.87	80.0565	67.626	0	0		0	202.612	157.216	97.47	121.086	197.173	0
	0	199.838	149.988	0	0	0	0		0	205.35	152.626	94.221	127.008	136.93	0
	0	210.938	145.926	87.48	80.19	115.2	0		0	202.502	159.528	87.48	117.212	191.808	314.288
	0	191.808	133.12	0	0	0	0		0	197.173	141.57	77.2475	115.351	152.626	189.216
