# Supplementary material for: Radiotherapy in combination with CD47 blockade elicits a macrophage-mediated abscopal effect
Source: Nat Cancer. 2022 Nov 21;3(11):1351–66. doi: 10.1038/s43018-022-00456-0 (PMC9701141; doi:10.1038/s43018-022-00456-0)
Supplement: Source Data Extended Data Fig. 3 — Statistical Source Data. [file 43018_2022_456_MOESM12_ESM.xlsx]

## Sheet: Extended Fig 3c
NJH29	Irradiated (right tumor)						Non-irradiated (left tumor)
	day 0	day 17	day 19	day 21	day 23		day 0	day 17	day 19	day 21	day 23
Control	0	183.75	726	853.013	1635.92		0	139.425	367.84	423.2	678.038
	0	111.6	337.561	580	900		0	147.456	964.8	1000.69	1389.52
	0	37.926	314.928	434.752	852.992		0	41.6025	296.227	653.455	989.786
	0	87.48	503.382	1000	2514.73		0	65	278.842	625	1238.23
	0	73.008	324.769	497.664	877.982		0	65	272	368.55	700.979
	0	74.36	202.5	546.21	905.06		0	80.19	363.968	835.44	1115.4
Anti-CD47	0	205.8	625	870.25	1352.47		0	92.2625	259.002	463.89	706.919
	0	68.75	291.964	380.7	1149.98		0	74.36	414.736	455.762	1302.35
	0	81.12	471.37	528.22	1031.25		0	85.176	485.98	677.6	1072.58
	0	84.27	298.526	379.312	664.848		0	87.48	292.783	367.84	525.351
	0	67.626	343.914	325.125	546.21		0	78.03	360.096	459.472	674.16
	0	80.19	194.4	310.675	494.95		0	77.2475	240.944	285.77	384.168
RT	0	158.438	530.604	665.5	590		0	147.875	410.827	606.375	807.36
	0	123.008	351.959	338.688	583.495		0	60.025	275.562	265.696	368.327
	0	61.2255	336.82	508.07	617.98		0	48.6	275.684	325.125	599.409
	0	41.6025	263.841	372.6	473.812		0	63.75	391.072	505	1330.42
	0	46.575	243.089	418.968	252.761		0	36	151.552	249.64	375.584
	0	74.36	234.196	350.413	451.25		0	75.712	460.8	550	907.2
RT+Anti-CD47	0	111.6	147.994	137.312	92.512		0	34.4	76.25	147.875	181.476
	0	65	107.911	181.3	164.152		0	67.626	81.12	197.173	219.375
	0	33.6	131.072	176.4	86.2125		0	66.25	219.488	237.16	249.018
	0	46.575	176.4	143.36	194.508		0	57.6	259.2	463.89	440.128
	0	94.77	142.228	350.413	261.612		0	109.8	251.982	415.152	525.351
	0	123.008	228.152	372.6	303.116		0	87.48	120.933	138.915	219.375

## Sheet: Extended Fig 3e
NJH29	Irradiated (right tumor)												Non-irradiated (left tumor)
	day 0	day 6	day 8	day 10	day 12	day 14	day 16	day 18	day 20	day 22	day 24		day 0	day 6	day 8	day 10	day 12	day 14	day 16	day 18	day 20	day 22	day 24
Control	0	0	109.8	117.212	145.926	194.508	546.21	885.6	1451.31	2186.28			0	56.448	115.351	121.086	137.312	181.3	497.664	844.74	1171.88	2039.58
	0	42.336	102.689	111.6	137.312	186.517	530.604	870.25	1184.83	1352.47			0	0	92.2625	106.171	143.748	176.157	540.653	893.101	1566.73	2259.68
	0	0	71.25	104.43	137.312	186.624	583.495	1031.94	1441.73	2165.13			0	0	106.171	121.086	133.12	189.216	494.95	841	1053.26	1253.14
	0	57.434	92.5965	115.351	141.537	197.173	593.028	678.366	1269.76	1875.25			0	0	94.221	115.351	150.381	186.2	589.837	937.692	1460.2	2017.89
	0	0	84.7	115.351	134.946	205.35	611.104	1212.03	1586.3	2599.05			0	61.2255	92.5965	115.351	137.216	196.992	572.22	856.326	1206.58	1897.12
	0	63.75	84.7	97.556	121.086	194.4	582.624	747.27	1275.75	1956.57			0	0	78.732	99.238	127.008	186.624	504.21	708.736	1135.13	1421.49
	0	51.6375	102.602	113.4	141.537	213.75	713.9	1070.31	1651.99	2526.05			0	65	104.43	111.6	133.12	205.35	652.593	921.6	1281.36	2017.89
Control+RT	0	71.656	107.911	117.212	139.425	189.216	451.584	402.04	885.6	950.4			0	47.5875	99.238	115.351	137.312	197.173	535.806	984.375	1599.07	2470.95
	0	71.656	80.19	111.6	121.086	176.157	419.71	489.804	494.606	885.6			0	62.5	100.92	115.351	139.425	186.624	460.8	787.176	1294.72	1641.33
	0	47.5875	115.2	123.008	133.12	208.088	594.88	677.6	758.43	1176.26			0	41.6025	109.8	106.171	125.023	205.35	556.972	734.217	1184.83	1350.21
	0	0	89.376	119.164	133.12	205.35	625.931	566.784	852.992	910.116			0	63.75	89.376	108	139.425	210.938	584.325	892.8	1095.44	1373.63
	0	46.575	89.376	111.6	139.425	210.938	567.84	617.98	694.575	968.832			0	45.5625	94.221	115.351	137.216	210.938	618.246	900	1322.46	1566.36
	0	66.0275	95.8455	113.49	131.072	191.808	499.408	520	798.062	1000			0	67.626	97.556	115.351	137.312	189.216	535.806	556.972	1024	1303.97
	0	67.626	104.284	119.164	133.12	194.4	509.913	952.576	950.4	1214.51			0	49.6125	97.47	99.238	137.312	199.838	516.356	829.985	1112.72	1949.46
Cd47 KO	0	0	46.575	63.75	102.689	133.12	194.508	530	767.05	1492.78	1596.67		0	0	60.025	63.6265	94.221	131.072	194.4	515.15	984.375	1524.31	1932.85
	0	0	0	65	86.2125	99.238	191.808	551.412	859.625	1381.45	1590.48		0	0	60.025	58.8245	75.843	102.689	171.5	432.964	730.682	1276.22	1282.45
	0	0	0	0	77.2475	119.072	186.517	432.964	683.55	1291.3	1373.63		0	0	0	0	80.19	133.12	197.173	551.668	951.665	1550.72	2002.5
	0	0	50.784	74.36	67.626	115.351	199.838	500.887	885.6	1441.37	2056.39		0	0	0	74.4385	65	111.6	194.508	505	907.742	1238.23	2031.39
	0	0	56.448	75.843	86.2125	133.12	213.75	498.15	758.43	1222.45	1709.91		0	0	46.575	74.4385	81.648	128.993	202.612	540.653	984.375	1410.43	1741.82
	0	0	0	0	61.2255	113.4	169.016	541.008	944.345	1441.73	1608.41		0	0	0	0	48.6	113.49	181.476	594.88	1055.75	1440.6	1574.57
	0	0	0	62.426	73.008	115.351	199.838	499.234	928.8	1461.89	1409.02		0	0	0	63.75	78.652	137.312	191.808	594.104	1106.63	1642.8	2570.49
Cd47 KO+RT	0	0	0	0	0	104.43	171.396	347.612	305.087	332.35	189.216		0	0	0	0	0	99.238	173.95	340.216	351.31	474.624	478.325
	0	0	0	71.656	67.626	117.212	197.173	335.962	388.129	470.016	279.046		0	0	0	75.843	70.304	115.351	194.4	427.432	552.23	678.976	982.344
	0	0	0	74.4385	80.19	109.8	197.173	432.964	510	561.055	647.149		0	0	53.016	65	83.1875	108	189.216	456.192	584.325	915.062	950.4
	0	0	0	71.656	75.843	123.008	189.216	419.71	641.845	520.251	473.812		0	0	0	70.304	73.008	127.008	194.508	419.476	441.099	548.856	683.55
	0	0	53.016	75.843	68.9265	127.008	202.612	419.71	424.128	419.71	406.503		0	0	0	71.656	71.656	133.12	202.502	485.002	555.955	945.562	1323.56
	0	0	47.5875	67.5	83.1875	121.086	219.488	515	589.472	677.6	767.05		0	0	45.5625	71.656	63.75	119.164	208.088	406.503	567.84	653.455	945.562
	0	0	0	0	66.25	127.008	197.173	435.896	385.784	356.445	514.425		0	0	0	0	73.008	143.748	196.992	519.453	575	871.2	1303.97
	0	0	0	60.025	77.2475	133.12	199.838	546.21	561.816	621.92	605.696		0	0	53.016	67.626	73.008	119.164	205.35	499.851	611.104	665.856	998.514

## Sheet: Extended Fig 3f
NJH29	Day8 after RT
	Irradiated (right tumor)	Non-irradiated (left tumor)
Control	2186.28	2039.58
	1352.47	2259.68
	2165.13	1253.14
	1875.25	2017.89
	2599.05	1897.12
	1956.57	1421.49
	2526.05	2017.89
Control+RT	950.4	2470.95
	885.6	1641.33
	1176.26	1350.21
	910.116	1373.63
	968.832	1566.36
	1000	1303.97
	1214.51	1949.46
Cd47 KO	1596.67	1932.85
	1590.48	1282.45
	1373.63	2002.5
	2056.39	2031.39
	1709.91	1741.82
	1608.41	1574.57
	1409.02	2570.49
Cd47 KO+RT	189.216	478.325
	279.046	982.344
	647.149	950.4
	473.812	683.55
	406.503	1323.56
	767.05	945.562
	514.425	1303.97
	605.696	998.514
