# Supplementary material for: Radiotherapy in combination with CD47 blockade elicits a macrophage-mediated abscopal effect
Source: Nat Cancer. 2022 Nov 21;3(11):1351–66. doi: 10.1038/s43018-022-00456-0 (PMC9701141; doi:10.1038/s43018-022-00456-0)
Supplement: Source Data Extended Data Fig. 4 — Statistical Source Data. [file 43018_2022_456_MOESM14_ESM.xlsx]

## Sheet: Extended Fig 4b
NCI-H82	Irradiated (right tumor)						Non-irradiated (left tumor)
	day 0	day 16	day 18	day 20	day 22		day 0	day 16	day 18	day 20	day 22
Control	0	210.938	646.07	1259.05	1610.36		0	183.75	605.696	1274.88	1777.5
	0	133.12	396.05	973.626	1071.63		0	225.264	478.325	892.143	1130.5
	0	183.75	551.412	1158.7	1324.22		0	150.282	582.624	984.064	1986.94
	0	148.84	502.272	770.062	1630.67		0	108.9	779.76	1340.96	1523.52
Anti-CD47	0	176.4	397.375	603.648	1074.16		0	196.992	624.24	786.258	1032.19
	0	186.517	446.218	589.472	885.6		0	124.93	258.75	451.584	849.364
	0	191.808	489.804	750.2	988.268		0	196.992	425.25	820.816	980.947
	0	188.65	444.36	595	1081.34		0	191.558	502.272	661.5	1081.34
RT	0	194.4	437.382	535.553	856.74		0	213.75	510	1044	1642.29
	0	191.558	384.75	455.762	638.144		0	152.1	372.6	695.75	1168.58
	0	219.375	331.632	356.445	622.261		0	190.44	485.002	719.95	1597.9
	0	194.4	369.8	421.2	661.5		0	202.176	460.8	1129.03	1481.37
	0	225.264	425.25	478.216	1022.5		0	208.088	368.55	712.86	683.158
RT+Anti-CD47	0	181.3	137.312	152.1	173.4		0	189.037	210.938	268.8	203.456
	0	225	249.64	364.5	406.503		0	175.712	152.1	272	432.964
	0	195.201	222.912	265.696	355.2		0	202.176	212.544	248.368	565
	0	219.488	186.624	256	228.152		0	208.088	213.75	284.8	356.224
	0	236.816	262.4	269.001	275.562		0	219.488	150.701	282.408	259.2

## Sheet: Extended Fig 4c
Irradiated						Non-irradiated
	Control	Anti-CD47	RT	RT+Anti-CD47			Control	Anti-CD47	RT	RT+Anti-CD47
F4/80+/field	8	11	11	15		F4/80+/field	12	20	18	31
	6	8	6	11			8	13	22	30
	6	11	13	8			8	16	10	12
	4	9	7	12			20	11	13	19
	10	3	6	23			17	20	18	25
	4	7	8	22			19	14	14	21
	6	20	12	23			21	6	11	16
	15	9	14	37			16	14	15	20
	10	8	6	24			17	12	19	14
	8	11	6	19			14	11	10	21
	7	12	22	9			5	7	16	23
	12	13	17	11			10	5	17	16
	9	14	18	6			14	8	21	9
	7	6	23	3			16	10	22	15
	7	9	23	8			13	9	13	26
	20	7	13	8			16	10	14	13
	8	7	9	8			3	7	16	23
	9	8	11	13			6	4	17	37
	10	4	10	11			8	7	15	24
	5	12	18	13			4	8	14	20
	6	9	10	10			5	11	25	26
	18	9	9	9			8	16	24	11
	7	11	9	8			10	18	27	11
	3	12	19	8			11	14	24	24
	4	11	16	21			6	15	25	15
	8	7	14	19			5	11	21	22
	10	7	15	19			6	13	17	18
	7	6	11	22			4	11	17	22
	8	4	11	17			9	7	19	25
	11	8	20	19			6	12	25	19
	8	2	20	12			9	14	13	16
	7	6	12	9			12	20	22	12
	7	8	13	10			8	4	13	14
	14	2	16	17			4	14	18	26
	12	12	15	43			6	12	12	17
	8	12	14	15			15	4	15	15
	13	9	13	13			11	13	13	26
	9	8	10	16			8	12	23	19
	10	13	16	14			9	7	16	12
	6	6	13	16			7	11	18	13
			10	18					39	18
			12	16					27	14
			11	13					14	19
			10	15					12	26
			17	20					13	18
			9	19					7	16
			7	23					11	25
			8	22					16	20
			10	18					39	12
			7	16					27	17

## Sheet: Extended Fig 4d
NCI-H526	Irradiated (right tumor)													Non-irradiated (left tumor)
	day 0	day 14	day 16	day 18	day 20	day 22	day 24	day 26	day 28	day 30	day 32	day 34		day 0	day 14	day 16	day 18	day 20	day 22	day 24	day 26	day 28	day 30	day 32	day 34
Control	0	186.624	428.546	806.725	1767.46	2022.08	2618.18							0	186.517	442.368	767.05	1462.1	1692.51	2708.57
	0	181.476	356.224	689.7	862.407	1256.92	1333.08							0	189.216	415.292	893.101	999.44	1324.22	1333.08
	0	186.624	306.936	551.668	928.8	1167.41	1451.31							0	181.476	402.04	629.216	1037.88	1247.07	1451.31
	0	189.216	414.05	758.912	1282.45	1503.36	2218.51							0	178.537	402.04	821.34	1163.26	1371.79	2218.51
	0	169.016	380.926	567.84	900	1322.46	1687.28							0	159.528	385.067	689.976	984.064	1421	1687.28
	0	189.216	325.125	499.408	885.6	907.742	1922							0	183.996	356.224	567.582	1055.75	1461.89	1922
	0	189.216	363.312	499.234	915.062	1046.83	1411.2							0	178.85	392.85	635.688	1158.7	1266.64	1411.2
Anti-CD47	0	173.95	314.288	551.668	760.266	766.14	1255.92	1843.83						0	169.016	348.48	799.254	1326.67	1247.94	2413.15	3196.47
	0	176.4	325.424	484.563	793.5	1032.26	1503.36	2632.98						0	169.016	318.028	520.251	793.904	961	1472.33	1618.92
	0	173.95	356.445	511.488	922.808	1482.55	1534.83	3004.67						0	171.396	340.736	562.432	834.272	937.998	1015.62	1946.03
	0	181.476	299.88	397.808	505.141	708.736	957.6	1293.97						0	176.4	296.352	393.576	505	793.5	878.4	1313.83
	0	183.996	410.827	458.788	658.944	1158.95	994.194	2326.03						0	178.85	372.6	535.806	530.604	915.366	960.692	1524.31
	0	189.216	314.288	432.964	915.366	953.127	1212.03	1779.01						0	171.396	318.028	470.596	834.272	976.562	948.787	1586.3
	0	173.4	306.936	437.712	915.062	1064.96	1472.33	2431.06						0	186.624	265.6	402.04	689.7	721.28	1229.39	1565
RT	0	181.476	275.2	361.673	633.864	961	976.376							0	186.624	368.55	561.816	890.226	1006.08	1808.15
	0	166.635	433.2	561.055	594.88	960.692	892.8							0	171.5	424.128	551.668	921.6	1212.03	1371.17
	0	205.35	364.5	573.248	842.402	968.688	1219.68							0	186.624	419.71	734.217	937.692	1352.47	1972.16
	0	189.216	410.504	567.84	689.7	914.4	767.05							0	178.85	410.827	567.018	812.25	1106.63	1577.38
	0	171.088	355.008	414.176	527.589	555.131	646.866							0	183.996	470.596	841.874	1352.47	1607.04	2514.73
	0	176.157	293.327	368.562	432.964	426.471	613.836							0	189.216	380.926	584.325	915.366	1024	1158.7
	0	183.996	321.726	317.52	455.054	671.277	782.384							0	176.4	321.726	436.774	739.26	945.562	1191.45
RT+Anti-CD47	0	169.016	261.612	361.673	328.05	386.019	460.768	604.713	864.234	870.25	1046.83	1185.16		0	173.4	278.842	428.688	328.738	545.754	621.92	787.176	846.72	1263.24	1194.01	1675.66
	0	173.95	252.486	268.8	232.73	137.312	299.88	479.232	415.853	498.677	510	406.56		0	189.216	272	424.128	480.2	621.92	738.1	878.4	1157.65	1421	1767.46	2326.5
	0	186.624	282.408	259.2	71.656	191.808	213.75	332.35	259.2	317.52	299.88	344.389		0	183.996	278.842	319.39	393.576	441.8	461.041	648.96	1245.82	1665.08	1418.52	2326.5
	0	181.3	295.245	368.55	470.45	567.84	535.806	930.25	849.364	639.846	806.725	1135.13		0	171.396	269.001	397.808	689.976	561.816	637.562	1089.29	1236.99	1282.45	1697.56	2013.17
	0	171.5	240.125	265.6	279.046	215.825	240.125	380.926	372.6	332.35	530.604	481.562		0	173.95	265.243	314.288	424.128	424.128	604.713	835.029	1149.79	1008.13	1544.83	1588.04
	0	189.216	258.57	332.35	413.1	572.22	406.56	689.7	583.495	423.801	878.4	813.337		0	191.808	285.77	385.067	518.616	606.744	779.76	1255.92	1218.43	1630.67	2021.22	2342.26
	0	171.5	233.438	246.24	280.136	233.438	357.575	386.019	386.538	437.4	570	403.082		0	181.3	230.625	270	328.05	316.028	437.4	665.184	491.834	643.264	774.457	744.31

## Sheet: Extended Fig 4e
NCI-H526	Day 10 after RT
	Irradiated (right tumor)	Non-irradiated (left tumor)
Control	2618.18	2708.57
	1333.08	1333.08
	1451.31	1451.31
	2218.51	2218.51
	1687.28	1687.28
	1922	1922
	1411.2	1411.2
Anti-CD47	1255.92	2413.15
	1503.36	1472.33
	1534.83	1015.62
	957.6	878.4
	994.194	960.692
	1212.03	948.787
	1472.33	1229.39
RT	976.376	1808.15
	892.8	1371.17
	1219.68	1972.16
	767.05	1577.38
	646.866	2514.73
	613.836	1158.7
	782.384	1191.45
RT+Anti-CD47	460.768	621.92
	299.88	738.1
	213.75	461.041
	535.806	637.562
	240.125	604.713
	406.56	779.76
	357.575	437.4

## Sheet: Extended Fig 4f
NCI-H69	Irradiated (right tumor)									Non-irradiated (left tumor)
	day 0	day 10	day 12	day 14	day 16	day 18	day 20	day 22		day 0	day 10	day 12	day 14	day 16	day 18	day 20	day 22
Control	0	205.35	289.338	535.806	700.979	878.4	1371.17	1996.57		0	202.612	299.88	530.604	601.126	984.375	1285.68	1665.08
	0	197.173	285.77	380.926	618.246	945.562	1482.55	1808.15		0	166.635	282.408	392.85	611.104	864.234	1364.66	1855.87
	0	189.216	296.352	368.55	727.833	1352.47	1675.66	1894.53		0	169.016	289.338	372.6	546.364	835.44	1089.54	1016.06
	0	197.173	231.04	352.485	635.688	787.176	1248.41	1849.85		0	186.517	222.188	289.338	653.184	734.217	1294.72	1332.6
	0	191.808	279.046	352.485	578.812	1039.06	1123.2	2174.17		0	194.508	262.4	352.352	635.688	984.375	1194.01	2070.52
	0	189.037	289.338	348.48	646.07	798.062	1153.22	1368.9		0	178.85	296.352	356.445	689.7	921.736	1112.72	1649.36
	0	194.508	269.001	393.576	644.962	998.487	1458	2380.3		0	189.216	269.001	296.227	490.05	689.976	1030.19	2380.3
Anti-CD47	0	186.624	262.4	356.445	460.8	530.604	738.1	991.27		0	166.635	256	336.82	432.964	505	842.402	893.101
	0	181.476	259.2	279.046	406.503	423.774	1021.21	1431.64		0	178.85	237.276	282.408	410.504	490.05	930.25	961
	0	178.956	213.75	231.04	333.036	396.9	849.364	992.188		0	171.5	216.562	222.188	321.512	406.503	712.86	719.104
	0	181.3	228.152	352.485	388.8	571.256	1522.38	1946.03		0	181.476	237.276	269.001	343.188	561.816	941.707	1256.4
	0	181.476	262.4	352.485						0	186.624	256	282.408
	0	181.3	255.528	348.48	344.45	486.68	772.808	1157.37		0	173.95	249.64	283.966	463.89	587.826	1158.7	1201.27
	0	181.3	228.152	393.576	517.495	564.54	925.753	1214.7		0	178.956	237.276	275.684	308.367	475.398	530.604	937.998
RT	0	181.476	292.494	364.366	442.225	505	453.6	490.398		0	186.517	299.671	402.178	446.738	685.396	979.2	1242.15
	0	176.4	262.4	269.001	344.608	307.062	296.227	314.288		0	178.85	259.2	296.227	535	842.754	1324.22	1394.21
	0	173.95	249.444	249.64	246.402	325.125	278.4	225.264		0	171.396	256	282.408	519.453	658.317	922.716	986.4
	0	186.624	243.36	202.612	310.675	225	342.216	280.845		0	181.476	259.2	372.6	633.938	864.234	1158.7	2067.81
	0	171.5	262.4	265.6	262.4	282.408	401.628	173.776		0	173.95	285.894	278.842	424.128	550	921.6	1138.69
	0	186.624	243.36	246.402	233.928	166.464	279.046	189.216		0	181.476	282.408	419.71	629.695	749.7	1388.59	1553.19
	0	181.3	249.64	240.318	306.56	176.4	268.8	279.046		0	176.157	272.281	380.7	384.75	589.837	1059.03	938.975
RT+Anti-CD47	0	205.35	289.338	275.562	299.671	299.88	205.35	299.88		0	173.95	255.881	243.36	299.88	289.338	259.2	344.45
	0	173.95	240.318	161.84	178.85	133.12	0	0		0	169.016	243.36	181.3	333.036	376.65	747.27	561.055
	0	147.875	199.838	139.425	149.988	0	0	0		0	176.4	199.584	166.635	219.375	292.783	289.296	447.174
	0	186.624	205.35	143.65	143.65	225	121.086	113.4		0	178.85	205.167	164.152	268.8	292.783	463.89	446.218
	0	164.152	225.264	183.996	259.2	130.696	0	0		0	173.95	237.276	202.612	233.438	199.838	210.495	233.928
	0	189.216	237.276	226.482						0	183.996	225	225
	0	189.216	237.16	212.544	259.2	164.775	152.1	161.84		0	171.5	243.36	272	289.338	355.743	410.504	555.131
	0	189.216	207.36	183.996	164.152	74.88	0	0		0	176.4	222.376	213.564	490.05	372.287	1030.19	766.14

## Sheet: Extended Fig 4g
NCI-H526
Survival days after transplantation
Control	Anti-CD47	RT	RT+Anti-CD47
22	24	24	28
22	24	24	30
22	24	24	30
24	24	24	30
24	24	24	33
24	26	24	33
24	26	24	33
24	26	24	35
24	26	24	35
26	26	24	35
26	26	24	35
26	26	26	37
26	28	26	37
26	28	26	44
	28		48
