# Supplementary material for: Radiotherapy in combination with CD47 blockade elicits a macrophage-mediated abscopal effect
Source: Nat Cancer. 2022 Nov 21;3(11):1351–66. doi: 10.1038/s43018-022-00456-0 (PMC9701141; doi:10.1038/s43018-022-00456-0)
Supplement: Source Data Extended Data Fig. 5 — Statistical Source Data. [file 43018_2022_456_MOESM15_ESM.xlsx]

## Sheet: Extended Fig 5b
	Irradiated (right tumor)						Non-irradiated (left tumor)
	day 0	day 11	day 13	day 15	day 17		day 0	day 11	day 13	day 15	day 17
Control	0	111.6	689.976	1381.8	1524.31		0	102.602	641.52	1294.72	1352.12
	0	89.888	744.15	1250.6	1814.2		0	90.75	793.5	1323.56	1543.9
	0	106.171	584.325	1064.96	1599.07		0	102.602	689.976	1106.95	1721.48
	0	111.6	765.184	1015.62	1732.88		0	109.8	670.68	984.064	1698.75
	0	109.8	505	1106.95	1598.7		0	100.92	489.268	1073.15	1587.39
Anti-CD47	0	90.944	367.84	692.224	1254.53		0	89.376	385.067	766.324	1238.23
	0	104.284	784	1430.8	1789.88		0	106.171	943.2	1313.83	1710
	0	99.238	518.938	892.8	1381.8		0	108	629.216	915.366	1543.9
	0	111.6	644.962	982.344	1492.14		0	99.238	514.553	856.326	1323.21
	0	109.8	520.251	708.736	1275.75		0	94.221	525.351	638.144	1191.45
RT	0	100.92	528.22	793.5	997.228		0	97.556	583.495	952.576	1565.57
	0	94.221	469.3	770.062	955.867		0	111.6	470.016	960.018	1248.41
	0	97.556	442.225	683.158	780.275		0	97.556	475.398	713.9	1228.39
	0	109.8	372.6	600.862	766.14		0	100.92	480.2	807.36	1064.96
	0	109.8	442.225	589.472	792.756		0	102.602	740.096	708.736	1158.7
RT+Anti-CD47	0	100.92	271.483	284.8	555.955		0	99.238	296.227	406.503	740.096
	0	104.43	269.001	249.444	446.738		0	99.238	232.73	232.73	583.495
	0	104.43	218.489	262.122	393.576		0	100.92	176.4	352.352	546.21
	0	94.221	230.625	242.592	388.129		0	87.725	205.35	231.04	340.605
	0	108	292.783	240.318	410.827		0	99.238	222.188	208.088	419.71
Control Mac depletion	0	100.92	671.55	1089.54	1381.8		0	100.92	671.55	1238.96	1503
	0	107.911	921.6	1276.22	1620.02		0	111.6	638.144	1132.3	1400.77
	0	104.43	525	930.25	1482.55		0	111.6	489.804	968.688	1391.6
	0	97.556	515	1047.82	1451.31		0	94.221	525.351	1000	1400.77
	0	94.221	480.2	695.75	849.66		0	94.221	451.584	683.648	906.304
Anti-CD47 Mac depletion	0	100.92	239.704	1032.26	1333.08		0	138.72	272	922.383	1202.85
	0	102.602	480.2	747.27	1391.6		0	104.43	406.503	807.651	1372
	0	97.556	525	1064.96	1543.9		0	99.238	442.225	921.6	1371.79
	0	109.8	433.2	727.833	1007.81		0	74.36	376.248	611.888	1047.82
	0	100.92	470.596	900	1016.06		0	97.47	424.128	793.904	877.982
RT Mac depletion	0	86.2125	191.808	641.52	921.6		0	90.75	213.564	718.801	1166.95
	0	99.238	303.116	639.45	878.4		0	104.43	922.383	992.188	1631.48
	0	109.8	515.15	708.736	915.366		0	109.8	494.95	921.6	1534.83
	0	99.238	367.84	595.35	893.101		0	102.689	432.964	551.412	1072.58
	0	102.602	433.2	606.744	945.562		0	97.47	375.584	625.931	980.947
RT+Anti-CD47 Mac depletion	0	100.92	205.35	510	967.46		0	94.221	268.8	688.176	849.364
	0	102.602	546.21	695.75	1072.58		0	97.47	653.455	1158.7	1554.12
	0	100.92	393.576	671.55	900.422		0	104.43	419.71	708.736	1194.01
	0	99.238	460.8	713.9	1081.66		0	99.238	406.56	729	1064.51
	0	100.92	442.225	665.5	849.364		0	104.43	480.2	696.136	1146.88

## Sheet: Extended Fig 5c
	Irradiated									Non-irradiated
	Control				Mac. Depleted					Control				Mac. Depleted
	Control	Anti-CD47	RT	RT+Anti-CD47	Control	Anti-CD47	RT	RT+Anti-CD47		Control	Anti-CD47	RT	RT+Anti-CD47	Control	Anti-CD47	RT	RT+Anti-CD47
F4/80+cell/field	6	2	9	12	3	0	0	2		11	7	4	8	2	1	5	1
	5	2	7	11	0	5	1	1		5	4	5	6	1	0	1	1
	2	5	3	14	1	2	3	1		9	2	6	2	0	1	3	0
	2	4	9	9	0	0	2	2		1	6	20	12	2	1	1	0
	2	0	23	14	0	1	3	1		5	11	4	16	2	5	0	3
	9	2	27	7	0	2	1	0		7	5	6	13	3	0	0	4
	0	4	12	41	1	3	3	2		1	5	12	9	2	0	1	2
	2	7	10	16	0	2	1	1		4	8	11	16	0	4	2	0
	4	2	21	15	1	0	0	1		8	8	10	25	0	2	0	5
	7	5	8	7	1	1	2	2		10	11	13	10	1	1	2	1
	10	16	9	15	6	1	2	1		3	7	8	7	3	0	2	3
	5	5	10	19	4	1	2	0		3	6	7	6	0	0	0	1
	16	3	9	13	0	0	1	1		2	6	6	6	0	0	1	1
	14	5	4	8	2	1	1	0		5	2	7	11	0	0	0	0
	1	13	4	24	2	2	1	0		3	4	5	23	1	1	0	0
	4	3	4	11	3	1	2	0		7	8	8	3	0	0	0	3
	7	8	3	20	2	0	3	2		3	2	6	10	1	1	1	0
	9	0	4	8	6	3	2	2		1	2	5	5	1	1	1	1
	6	1	6	31	3	2	3	0		3	3	7	7	0	2	3	1
	6	3	10	27	4	2	4	2		1	3	10	2	0	0	3	2
	1	9	22	10	1	0	5	0		5	3	28	10	5	0	1	1
	4	7	13	11	2	0	6	1		6	2	8	6	3	2	1	3
	3	23	16	21	0	0	2	1		5	3	7	11	1	1	0	2
	5	6	13	13	0	2	1	2		0	15	15	8	2	0	1	1
	2	13	8	9	0	0	1	2		1	5	20	13	1	4	4	2
	0	3	8	3	2	2	1	1		2	10	3	12	2	1	2	3
	5	11	2	10	1	2	0	1		9	2	10	5	2	2	1	1
	0	16	3	12	1	3	3	1		5	11	12	12	0	1	0	0
	5	2	21	6	0	1	1	1		4	6	12	11	3	1	2	2
	4	12	14	11	0	2	1	1		5	1	14	32	1	5	2	6
	0	7	16	16	0	4	1	3		5	2	7	9	0	1	3	1
	3	3	9	12	1	0	2	1		6	1	0	13	1	3	1	2
	3	12	17	18	2	1	1	0		6	5	3	12	0	1	1	2
	4	7	10	9	0	1	1	1		8	4	1	4	0	0	2	0
	3	11	6	6	1	0	0	2		3	5	4	13	6	1	0	2
	1	10	8	12	1	0	0	0		1	0	3	11	0	3	2	3
	7	4	7	17	1	1	2	1		0	3	3	14	0	5	3	4
	6	5	7	5	0	0	0	0		6	2	6	9	4	0	0	2
	4	14	14	10	0	1	2	1		4	3	2	10	1	0	1	1
	18	2	10	12	2	0	3	2		2	5	2	11	1	1	1	0
	6	4	3	13	0	2	1	1		4	3	5	7	1	1	2	4
	17	1	8	17	1	2	1	5		0	0	4	2	4	0	0	2
	0	0	4	7	0	0	1	3		2	0	5	11	0	1	2	0
	6	0	8	20	1	2	0	2		6	3	9	17	0	0	4	0
	4	0	8	16	1	1	3	3		8	6	3	16	1	2	0	1
	8	0	10	16	0	0	2	1		2	2	3	10	0	1	1	4
	5	5	3	7	1	1	0	3		5	4	10	3	0	4	1	2
	7	5	6	7	2	0	0	1		3	2	5	19	0	3	0	2
	9	0	11	11	0	0	1	2		0	4	9	19	0	0	3	2
	5	6	8	17	0	0	0	0		6	1	5	14	2	2	1	0
