# Supplementary material for: Radiotherapy in combination with CD47 blockade elicits a macrophage-mediated abscopal effect
Source: Nat Cancer. 2022 Nov 21;3(11):1351–66. doi: 10.1038/s43018-022-00456-0 (PMC9701141; doi:10.1038/s43018-022-00456-0)
Supplement: Source Data Extended Data Fig. 6 — Statistical Source Data. [file 43018_2022_456_MOESM16_ESM.xlsx]

## Sheet: Extended Fig 6b
KP1	Irradiated (right tumor)							Non-irradiated (left tumor)
	day 0	day 8	day 10	day 12	day 14	day 16		day 0	day 8	day 10	day 12	day 14	day 16
Control	0	157.216	364.366	682.344	1359.46	1938.09		0	154.638	376.65	689.7	1275.75	1767.46
	0	194.508	424.128	784	1191.64	2354.96		0	176.4	392.85	784	1394.21	2284.93
	0	189.216	461.041	855.562	1629.44	2190.32		0	178.956	437.712	835.44	1489.6	2341.35
	0	189.216	372.6	750.2	1153.2	1762.56		0	176.4	360.096	732.736	1381.8	1721.25
	0	186.624	343.914	758.16	1400.77	2441.38		0	189.216	380.926	821.34	1401.4	2258.36
Anti-CD47	0	157.216	364.366	682.344	1359.46	1938.09		0	189.216	364.5	878.4	1499.4	2573.81
	0	194.508	424.128	784	1191.64	2354.96		0	186.624	320.339	721.28	1274.88	2300.51
	0	189.216	461.041	855.562	1629.44	2190.32		0	186.624	406.503	856.326	1642.8	2148.89
	0	189.216	372.6	750.2	1153.2	1762.56		0	181.476	310.675	600.862	1141.21	1576.88
	0	186.624	343.914	758.16	1400.77	2441.38		0	181.476	307.062	601.126	1039.06	1698.38
RT	0	176.4	299.671	429.792	703.04	1036.8		0	164.152	325.125	594.104	1039.06	1341.98
	0	197.173	356.445	510	747.27	1176.12		0	189.216	380.926	721.28	1330.42	2485.4
	0	202.612	356.445	433.664	779.76	1015.62		0	183.996	372.287	617.16	1287.08	1679.94
	0	181.476	282.408	419.71	750.2	1000		0	197.173	344.608	855.562	1674.7	2588.6
	0	173.95	321.726	451.25	885.6	878.4		0	194.508	336.518	659.016	1411.2	1755
	0	181.476	325.424	485.002	835.44	878.4		0	186.517	329.122	606.375	952.576	1194.01
RT+Anti-CD47	0	176.4	282.408	406.503	432.964	759.755		0	161.84	279.046	393.348	446.976	885.6
	0	161.172	275.2	380.7	537.824	595.65		0	166.464	282.408	380.208	629.695	1054.69
	0	183.996	310.675	310.675	460.275	356.445		0	197.173	282.408	338.688	551.412	1015.62
	0	181.3	321.726	409.05	514.425	722.138		0	173.95	249.64	419.71	567.84	622.913
	0	189.216	292.783	433.2	380.7	509.012		0	181.476	289.338	384.75	455.762	747.27
	0	189.216	296.352	396.05	424.128	562.176		0	194.508	289.338	419.71	530.452	744.15

## Sheet: Extended Fig 6c-f
KP1	Irradiated (right tumor)					Non-irradiated (left tumor)
	Control	Anti-CD47	RT	RT+Anti-CD47		Control	Anti-CD47	RT	RT+Anti-CD47
CD11b+F480+/ Live cells	0.12	0.21	0.14	0.57		0.097	0.16	0.073	0.23
	0.13	0.18	0.17	0.47		0.1	0.15	0.083	0.3
	0.11	0.2	0.17	0.48		0.062	0.17	0.072	0.24
	0.14	0.19	0.16	0.48		0.1	0.15	0.1	0.21
	0.14	0.21	0.21	0.59		0.098	0.14	0.087	0.23
			0.12	0.49				0.096	0.18
CD206+/ CD11b+F4/80+	27.9	37.7	20.8	21.3		7.02	32.4	20.5	23.1
	39.2	34.6	31.9	21.1		29.5	32.1	22.7	27.2
	30.8	28.2	33.3	15.5		27.8	30.7	26.3	26.1
	32.5	29.1	39.2	19.4		38.3	27.7	29.1	15.5
	40	25.1	33.1	15.9		32.1	28.5	39.1	7.75
			19.8	24.3				25.5	12.7
CD11b+CD11c+/ Live cells	0.1	0.096	0.048	0.056		0.097	0.14	0.057	0.11
	0.17	0.083	0.044	0.059		0.12	0.085	0.086	0.11
	0.1	0.071	0.056	0.069		0.14	0.13	0.062	0.12
	0.058	0.088	0.037	0.26		0.12	0.087	0.1	0.12
	0.075	0.089	0.05	0.24		0.13	0.12	0.14	0.14
			0.05	0.21				0.13	0.13
CD86+/ CD11b+11c+ cells	60	30.5	34.8	12.5		51.9	45	30.4	40
	54.7	32.4	42.9	25		42.3	38.6	32.4	46.9
	57.6	39.3	37	22.6		46.4	46.2	44	32.7
	48.9	32	41.2	30.2		45.1	47.2	40.8	38.2
	32.8	44.7	52.2	43.2		41.2	51	44.6	23.4
			60.9	28.6				50	18.1
