# Supplementary material for: Radiotherapy in combination with CD47 blockade elicits a macrophage-mediated abscopal effect
Source: Nat Cancer. 2022 Nov 21;3(11):1351–66. doi: 10.1038/s43018-022-00456-0 (PMC9701141; doi:10.1038/s43018-022-00456-0)
Supplement: Source Data Extended Data Fig. 7 — Statistical Source Data. [file 43018_2022_456_MOESM17_ESM.xlsx]

## Sheet: Extended Fig 7f
	Control	RT
Phagocytosis (%)	7.22855	11.6889
	10.2847	18.7298
	5.94234	15.0476

## Sheet: Extended Fig 7g
	Control	RT
Normalized phagocytosis	0.91024	1.50948
	0.932996	1.82048
	0.970923	1.90392
	0.970923	1.50948
	1.09229	1.4488
	1.12263	1.50948

## Sheet: Extended Fig 7h
	KP1-Mac-	KP1+Mac-	KP1-Mac+	KP1+Mac+
Normalized migration	1	1.28617	0.668016	0.433858
	1	1.29329	0.804505	0.152923
	1	1.69236	0.87827	0.890186
	1	1.83616	1.02169	0.785797

## Sheet: Extended Fig 7i
	0Gy	5Gy	10Gy
Normalized migration	1	1.04629	1.47642
	1	1.06073	1.36508
	1	1.20002	1.17664
	1	1.26769	1.26769

## Sheet: Extended Fig 7k
Normalized Csf1 mRNA			Normalized Ccl2 mRNA
Control	Csf1/Ccl2 KO		Control	Csf1/Ccl2 KO
0.748891	0.0932222		1	0.575052
0.883673	0.078319		1.06063	0.605698
1.51109	0.0930168		1.02603	0.639548

## Sheet: Extended Fig 7l
KP1	Irradiated (right tumor)						Non-irradiated (left tumor)
	day 0	day 7	day 9	day 11	day 13		day 0	day 7	day 9	day 11	day 13
Control	0	210.938	535.553	930.25	2586.55		0	189.216	470.596	878.4	1946.03
	0	202.612	470.016	961	2557.65		0	189.037	494.95	1024	2603.82
	0	205.35	475.398	780.275	1482.55		0	197.173	494.606	871.2	1846.88
	0	183.996	520.251	759.755	1726.6		0	197.173	468.308	1016.06	1698.75
	0	219.488	535.806	968.688	1814.2		0	219.375	546.364	991.752	2237.37
	0	219.375	546.21	1073.34	2455.49		0	197.173	530.452	893.101	2086.4
	0	208.088	550.854	1007.81	2314.12		0	213.75	530.604	967.46	2015.86
	0	199.838	480.2	976.562	2047.76		0	205.35	460.275	992.188	2284.93
	0	205.35	578.812	885.6	2384.93		0	202.502	551.668	806.725	1909.99
Anti-CD47	0	197.173	460.275	799.254	1956.57		0	186.624	424.128	734.217	1871.42
	0	194.508	499.851	849.364	1586.3		0	197.173	393.576	806.725	1466.39
	0	208.088	410.827	744.15	1639.95		0	202.612	460.8	953.312	1697.56
	0	222.376	489.804	951.665	1853.78		0	205.35	473.812	967.46	1783.6
	0	213.75	567.84	1007.81	1734.56		0	202.612	493.056	953.312	1959.6
	0	189.216	451.584	772.524	1728.72		0	194.508	475.398	900	1849.85
	0	191.558	445.423	921.6	1872.72		0	189.216	480.2	878.4	1642.8
	0	202.612	509.012	1031.25	2648.72		0	202.612	589.837	1056.77	2514.3
RT	0	178.85	289.338	425.25	708.736		0	197.173	406.503	930.433	2338.07
	0	159.528	313.992	473.812	672.525		0	197.173	433.2	952.576	1886.47
	0	178.85	355.008	584.064	915.366		0	210.938	535.806	826.562	1776.61
	0	219.488	376.65	489.804	853.013		0	176.4	428.688	753.371	1631.85
	0	197.173	352.485	485.002	573.248		0	196.992	490.05	740.664	1146.88
	0	197.173	325.125	556.972	1015.62		0	189.216	497.664	1000	2083.4
	0	219.375	406.272	653.455	1239.3		0	210.938	539.055	989.786	2511.94
	0	219.375	442.368	653.455	1208.35		0	231.231	584.325	1040.32	2326.5
	0	181.476	344.608	546.21	1085.94		0	189.216	455.054	665.5	1697.56
RT+Anti-CD47 (Csf1 KO)	0	219.375	303.408	367.84	617.4		0	219.488	339.575	535.553	1357.76
	0	210.938	279.046				0	202.502	310.464
	0	222.376	310.675	520.251	622.261		0	216.562	339.575	464.788	1208.35
	0	186.624	262.4	419.71	628.425		0	205.35	292.783	480.2	1046.83
	0	194.508	307.062	428.688	928.8		0	210.938	332.82	428.688	1085.94
	0	196.599	356.224	515	835.44		0	194.508	340.736	546.21	1371.17
	0	208.088	393.576	567.84	878.4		0	205.35	339.575	595.35	1576.88
	0	225.264	348.48	520.251	984.064		0	181.476	314.288	556.972	1352.12
	0	183.996	285.894	356.224	546.21		0	210.938	343.188	525	1352.12
RT+Anti-CD47 (Con)	0	219.375	279.046	292.783	428.125		0	222.376	296.352	389.344	594.104
	0	205.35	299.88	475.398	520.251		0	202.502	296.227	339.575	356.445
	0	202.176	296.227	424.128	446.738		0	199.838	279.046	428.546	567.84
	0	222.376	292.783	419.71	461.041		0	194.4	299.88	470.596	622.913
	0	194.4	289.338	428.688	520		0	219.488	314.288	475.154	734.217
	0	219.375	306.56	433.2	589.837		0	213.75	317.9	450.636	846.4
	0	210.938	299.88	442.225	541.008		0	205.35	307.062	433.2	629.856
RT+Anti-CD47 (Csf1 KO)	0	213.75	376.65	578.812	589.837		0	219.488	364.366	606.375	915.366
	0	210.826	380.926	520	966.306		0	208.088	325.125	562.277	1184.11
	0	210.938	364.366	419.71	489.804		0	213.75	344.608	520.251	604.713
	0	207.831	368.55	450.636	695.75		0	219.488	332.35	530.604	1070.31
	0	222.376	372.6	469.3	595.35		0	213.564	393.348	601.126	1194.01
	0	210.938	344.608	460.275	578.812		0	219.375	380.926	562.432	1158.7
	0	197.173	344.608	584.064	835.44		0	219.488	364.366	606.744	1185.16

## Sheet: Extended Fig 7m
KP1	Non-irradiated (left tumor)
	day 0	day 6	day 8	day 10	day 12	day 14
Control	0	119.164	191.808	307.062	499.851	781.488
	0	119.072	197.173	296.227	478.325	973.626
	0	120.933	190.44	257.032	435.655	897.688
	0	111.6	213.564	307.062	584.325	1114.11
	0	113.49	197.173	318.028	671.277	1247.94
	0	125.023	210.938	279.046	567.84	992.188
Anti-CD47	0	125.023	213.75	299.88	535.553	1016.06
	0	133.12	219.488	275.562	546.21	1012.11
	0	119.072	205.35	296.227	620.626	1275.75
	0	115.351	202.176	289.338	595.35	1151.01
	0	121.086	216.562	321.726	695.75	1352.47
	0	117.212	196.992	303.116	595.508	1106.95
RT	0	115.351	194.4	259.2	480.2	1031.94
	0	121.086	186.624	269.001	465.745	972
	0	113.4	202.612	307.062	535.806	1089.99
	0	119.164	199.838	299.218	653.184	1285.68
	0	123.008	194.508	256	489.804	1081.66
	0	113.4	202.612	279.046	584.325	1193.54
	0	119.164	194.508	289.338	489.804	1039.88
RT+Anti-CD47	0	119.164	202.612	289.338	535.806	1007.81
	0	108	189.216	246.519	364.366	780.275
	0	125.023	213.75	292.783	595.508	1123.85
	0	115.351	186.624	307.062	601.126	1095.44
	0	121.086	205.35	255.881	419.71	885.6
	0	115.351	178.85	269.001	653.455	1333.08
	0	121.086	186.624	275.684	406.503	914.4
