# Supplementary material for: Radiotherapy in combination with CD47 blockade elicits a macrophage-mediated abscopal effect
Source: Nat Cancer. 2022 Nov 21;3(11):1351–66. doi: 10.1038/s43018-022-00456-0 (PMC9701141; doi:10.1038/s43018-022-00456-0)
Supplement: Source Data Extended Data Fig. 8 — Statistical Source Data. [file 43018_2022_456_MOESM18_ESM.xlsx]

## Sheet: Extended Fig 8b
Breast Cancer				Rectal Cancer
	Ctrl	RT			Ctrl	RT
a. Mono-Macs	0.458644	0.727792		j. Mono-Macs	0.617031	0.714766
	0.317021	0.65117			0.346067	0.857703
	0.33656	0.444054			0.569253	0.643273
	0.498247	0.38144			0.484853	0.530365
	0.227116	0.28169			0.190125	0.896828
	0.226217	0.69779			0.302253	0.513439
	0.503158	0.469209			0.366652	0.39567
	0.581592	0.801133			0.433725	0.330839
	0.387797	0.697154			0.520419	0.501249
b. Monocytes	0.192682	0.182815			0.348457
	0.117345	0.280809			0.483437
	0.106329	0.147878			0.294107
	0.074176	0.130311			0.325495
	0.085854	0.174041		k. Monocytes	0.122973	0.042867
	0.070263	0.185344			0.06845	0.43607
	0.126554	0.132712			0.081124	0.213973
	0.04653	0.370241			0.092188	0.029449
	0.08238	0.077885			0.034805	0.20945
c. M0	0	0			0.071951	0.152132
	0.008526	0			0.070592	0.1591
	0.028799	0.032556			0.075158	0.094154
	0.193534	0.060359			0.111883	0.257797
	0	0.012207			0.082731
	0.068202	0			0.061864
	0.018243	0			0.026822
	0.080182	0			0.048437
	0.028512	0		l. M0	0.219098	0.147816
d. M1	0	0.006731			0	0.187989
	0	0			0.103986	0
	0	0.001512			0	0
	0	0			0.036137	0
	0	0			0	0.119184
	0	0			0	0
	0.00593	0.005191			0.10503	0.036089
	0.013362	0.014336			0.091629	0
	0.040461	0.024462			0.070713
e. M2	0.265962	0.538246			0.005376
	0.19115	0.370362			0
	0.201432	0.262107			0.046216
	0.230537	0.190771		m. M1	0.009342	0.020767
	0.141262	0.095443			0	0
	0.087752	0.512446			0.021157	0.040317
	0.352431	0.331306			0	0.007643
	0.441519	0.416556			0.017973	0.023376
	0.236444	0.594808			0	0.003495
f. T cells	0.6355	0.5761			0.0235	0.002591
	0.7055	0.4783			0.001214	0.008474
	0.7161	0.6828			0.051955	0.005125
	0.7786	0.7482			0.024476
	0.8261	1.0621			0.018631
	0.8672	0.5669			0
	0.7725	0.7693			0.016471
	0.5806	0.6251		n. M2	0.265619	0.503317
	0.8805	0.5528			0.277617	0.233644
g. CD4+ T cells	0.00719424	0.0500736			0.362986	0.388983
	0.12529	0.0401172			0.392665	0.493273
	0.028794	0.00729098			0.10121	0.664003
	0	0			0.230302	0.238627
	0	0.00214732			0.27256	0.23398
	0.00711329	0.0440545			0.252324	0.192122
	0	0.0528388			0.264951	0.238327
	0.0508159	0.349351			0.170537
	0.180906	0.47637			0.397567
h. CD8+ T cells	0.261138	0.216726			0.267285
	0.152492	0.192792			0.214372
	0.203948	0.277868		o. T cells	0.662	0.627
	0.319679	0.219242			0.825	0.36
	0.262473	0.256378			0.342	0.737
	0.451002	0.243063			0.745	0.463
	0.373701	0.336916			0.875	0.586
	0.237419	0.165598			0.886	0.607
	0.28521	0.029547			0.937	0.41
i. Tregs	0.304914	0.251293			0.69	0.538
	0.324944	0.188521			0.365	0.59
	0.327017	0.315104			0.557
	0.316605	0.470402			0.626
	0.366704	0.66996			0.815
	0.334507	0.241547			0.555
	0.202138	0.302458		p. CD4+ T cells	0.485336	0.281878
	0.196933	0.088673			0.492529	0.120411
	0.217663	0			0.205998	0.260532
					0.534765	0
					0.645808	0.261143
					0.473986	0.157251
					0.682773	0.0409721
					0.397689	0.378857
					0.120073	0.333641
					0.192131
					0.355087
					0.264006
					0.134223
				q. CD8+ T cells	0.080637	0.097927
					0.190442	0.113355
					0	0.133609
					0.124573	0.168597
					0.122135	0.22724
					0.215973	0.135848
					0.110193	0.106836
					0.028396	0.029288
					0.079865	0.110424
					0.169317
					0
					0.144162
					0.194093
				r. Tregs	0	0
					0.012254	0.002705
					0	0
					0	0
					0	0
					0.035883	0
					0	0
					0	0.037987
					0	0.01316
					0
					0
					0
					0.005143
