# Supplementary material for: Radiotherapy in combination with CD47 blockade elicits a macrophage-mediated abscopal effect
Source: Nat Cancer. 2022 Nov 21;3(11):1351–66. doi: 10.1038/s43018-022-00456-0 (PMC9701141; doi:10.1038/s43018-022-00456-0)
Supplement: Source Data Extended Data Fig. 9 — Statistical Source Data. [file 43018_2022_456_MOESM19_ESM.xlsx]

## Sheet: Extended Fig 9c
immune cell analysis
	B cells	CD8 T cells	CD4 T cells	NK cells	Monocytes	Neutrophils
Pre-RT	0.036107	0	0.145776	0	0.20903	0
Post-RT	0	0.39216	0	0	0.382476	0
