# Supplementary material for: Radiotherapy in combination with CD47 blockade elicits a macrophage-mediated abscopal effect
Source: Nat Cancer. 2022 Nov 21;3(11):1351–66. doi: 10.1038/s43018-022-00456-0 (PMC9701141; doi:10.1038/s43018-022-00456-0)
Supplement: Source Data Extended Data Fig. 10 — Statistical Source Data. [file 43018_2022_456_MOESM20_ESM.xlsx]

## Sheet: Extended Fig 10b
Ramos	Irradiated (right tumor)							Non-irradiated (left tumor)
	day 0	day 18	day 20	day 22	day 24	day 26		day 0	day 18	day 20	day 22	day 24	day 26
Control	0	181.3	504.21	990.949	1391.6	2834.3		0	201.64	499.851	1064.51	1503.36	2380.3
	0	189.216	541.008	813.848	1072.8	1501.52		0	189.216	541.008	821.516	712.86	1542.55
	0	240.318	520	1196.03	1666.59	2817.75		0	240.318	520	1481.13	1638.14	2531.93
	0	194.4	561.816	984.375	1229.99	1818.03		0	194.4	561.816	900.422	1106.63	1497.38
	0	191.808	505	872.85	1056.77	1577.46		0	191.808	505	815.36	1308.99	1931.24
	0	240.318	525.351	846.72	1140.75	1545.34		0	240.318	525.351	815.36	1237.1	1520.9
Anti-CD47	0	194.4	485.98	686.686	1029.38	1724.02		0	176.4	376.65	747.27	807.651	1492.78
	0	191.808	441.099	715.008	1000	1140.75		0	181.3	419.71	600	1046.83	1679.62
	0	169.016	380.208	734.217	846.72	1542.55		0	171.5	437.382	632.736	859.264	955.206
	0	210.938	451.25	627.328	711.504	886.075		0	197.173	475.398	722.138	906.599	1444.95
	0	219.375	428.688	523.418	683.55	780.275		0	143.36	397.808	480.2	647.352	787.176
	0	202.612	433.2	878.4	1022.5	1371.17		0	215.825	450.636	825.507	1071.63	1189.83
RT	0	130.235	348.48	424.128	509.012	610.018		0	154.213	372.287	593.028	919.368	1724.02
	0	152.1	356.445	344.608	216.562	299.88		0	183.75	432.964	480.2	750.2	1255.92
	0	205.35	437.382	364.5	265.6	520.251		0	213.75	442.225	769.824	1362.05	1783.6
	0	246.519	479.859	391.072	168.776	239.704		0	202.176	493.973	878.08	1202.4	1631.14
	0	186.2	419.71	364.366	176.4	299.88		0	202.612	442.225	822.8	1081.72	892.688
	0	207.36	479.859	546.21	594.88	849.139		0	205.35	432.45	851.238	1062.5	1575.94
RT+Anti-CD47	0	189.216	376.248	232.73	178.85	186.517		0	173.95	372.6	259.2	449.748	475.695
	0	181.476	332.82	282.408	424.128	279.046		0	166.635	265.6	290.521	973.626	500.887
	0	196	428.546	339.575	166.698	0		0	194.4	410.827	441.099	485.98	642.663
	0	196.992	306.936	149.988	0	0		0	197.173	348.48	509.652	653.184	792.756
	0	230.625	461.041	210.938	0	0		0	193.55	419.71	483.84	463.378	570.834
	0	130.696	351.959	139.264	0	0		0	213.75	348.174	530.452	629.216	814.088

## Sheet: Extended Fig 10c
	Control	Anti-CD47	RT	RT+Anti-CD47
CD11b+F4/80+/ Live cells	1.62	0.87	4.1	13.9
	1.53	1.49	1.4	16.6
	8.31	3.63	4.3	17.7
	12.2	7.85	1.7	22.7
	0.57	6.04	8.24	12
	3.22	5.92	6.39	13.2
CD206+/ CD11b+F4/80+	16.9	16.1	19.4	16.5
	12	11.9	20.9	11
	14.1	10.6	17.4	9.68
	13.4	12.6	22.6	11.1
	10.4	10.8	18.7	9.76
	19.4	16.2	16.4	21
CD4+/ Live cells	0.12	0.072	0.75	1.83
	0.25	0.87	0.33	1.89
	1.51	0.53	0.81	2.42
	2.92	1.9	1.74	4.77
	3.01	0.79	0.3	2.45
	0.091	0.85	1.91	2.33
CD8+/ Live cells	0.32	0.13	1.3	0.92
	0.52	0.59	0.17	1.17
	2.21	0.65	0.87	1.4
	2.64	1.85	2.01	3.08
	3.13	1.09	0.32	2.1
	0.18	1.38	2.08	2.13
